# Supplementary material for: Bis(μ-biphenyl-2,2′-dicarboxyl­ato)bis­[aqua­(2,2′-bipyridine)cadmium(II)]
Source: Acta Crystallogr Sect E Struct Rep Online. 2010 May 12;66(Pt 6):m637. doi: 10.1107/S1600536810016387 (PMC2979598; doi:10.1107/S1600536810016387)
Supplement: Supplementary file 1 [file e-66-0m637-sup1.cif]

##############################################################################
###                                                                        ###
###        Electronic paper (Acta Crystallographica Section E)             ###
###                                                                        ###
##############################################################################
#                                                                            #
# This CIF contains the data in a paper accepted for publication in Acta     #
# Crystallographica Section E. It conforms to the requirements of Notes      #
# for Authors for Section E, and has been peer reviewed under the auspices   #
# of the IUCr Commission on Journals.                                        #
#                                                                            #
# Full details of the Crystallographic Information File format               #
# are given in the paper "The Crystallographic Information File (CIF):       #
# a New Standard Archive File for Crystallography" by S. R. Hall, F. H.      #
# Allen and I. D. Brown [Acta Cryst. (1991), A47, 655-685].                  #
#                                                                            #
# The current version of the core CIF dictionary is obtainable from          #
# ftp://ftp.iucr.org/pub/cif_core.dic. The current version number is 2.4.    #
#                                                                            #
# Software is freely available for graphical display of the structure(s) in  #
# this CIF.  For information consult the CIF home page http://www.iucr.org/  #
# cif/home.html                                                              #
#                                                                            #
# This file may be used for bona fide research purposes within the           #
# scientific community so long as proper attribution is given to the journal # 
# article from which it was obtained.                                        #
#                                                                            #
##############################################################################
                                             
data_I
_audit_creation_method     SHELXL-97
_chemical_name_systematic
;
Bis(\m-biphenyl-2,2'-dicarboxylato)bis[aqua(2,2'-bipyridine)cadmium(II)]
;
_chemical_name_common     ?
_chemical_formula_moiety     'C48 H36 Cd2 N4 O10'
_chemical_formula_sum     'C48 H36 Cd2 N4 O10'
_chemical_formula_iupac     '[Cd2 (C14 H8 O4)2 (C10 H8 N2)2 (H2 O)2]'
_chemical_formula_weight     1053.61
_chemical_melting_point     ?
_symmetry_cell_setting     Monoclinic
_symmetry_space_group_name_H-M     'P 21/n'
_symmetry_space_group_name_Hall     '-P 2yn'
loop_
    _symmetry_equiv_pos_as_xyz
    'x, y, z'
    '-x+1/2, y+1/2, -z+1/2'
    '-x, -y, -z'
    'x-1/2, -y-1/2, z-1/2'
_cell_length_a     11.532(2)
_cell_length_b     10.961(2)
_cell_length_c     16.891(3)
_cell_angle_alpha     90.00
_cell_angle_beta     98.37(3)
_cell_angle_gamma     90.00
_cell_volume     2112.4(7)
_cell_formula_units_Z     2
_cell_measurement_reflns_used     3697
_cell_measurement_theta_min     3.07
_cell_measurement_theta_max     25.00
_cell_measurement_temperature     295(2)
_exptl_crystal_description     block
_exptl_crystal_colour     colorless
_exptl_crystal_size_max     0.12
_exptl_crystal_size_mid     0.10
_exptl_crystal_size_min     0.08
_exptl_crystal_density_diffrn     1.656
_exptl_crystal_density_meas     ?
_exptl_crystal_density_method     'not measured'
_exptl_crystal_F_000     1056
_exptl_absorpt_coefficient_mu     1.073
_exptl_absorpt_correction_type     'multi-scan'
_exptl_absorpt_process_details     '(SADABS; Bruker, 2001)'
_exptl_absorpt_correction_T_min     0.882
_exptl_absorpt_correction_T_max     0.919
_exptl_special_details
;
;
_diffrn_ambient_temperature     295(2)
_diffrn_radiation_type     MoK\a
_diffrn_radiation_wavelength     0.71073
_diffrn_radiation_source     'fine-focus sealed tube'
_diffrn_radiation_monochromator     graphite
_diffrn_measurement_device_type     'Bruker APEXII CCD'
_diffrn_measurement_method     'phi and omega scans'
_diffrn_detector_area_resol_mean     ?
_diffrn_reflns_number     15936
_diffrn_reflns_av_R_equivalents     0.0295
_diffrn_reflns_av_sigmaI/netI     0.0236
_diffrn_reflns_theta_min     3.07
_diffrn_reflns_theta_max     25.00
_diffrn_reflns_theta_full     25.00
_diffrn_measured_fraction_theta_max     0.998
_diffrn_measured_fraction_theta_full     0.998
_diffrn_reflns_limit_h_min     -13
_diffrn_reflns_limit_h_max     13
_diffrn_reflns_limit_k_min     -12
_diffrn_reflns_limit_k_max     13
_diffrn_reflns_limit_l_min     -20
_diffrn_reflns_limit_l_max     20
_diffrn_standards_number     0
_diffrn_standards_interval_count     .
_diffrn_standards_interval_time     .
_diffrn_standards_decay_%     ?
_refine_special_details
;
Refinement of <i>F</i>^2^ against ALL reflections. The weighted <i>R</i>-factor
wR and goodness of fit <i>S</i> are based on <i>F</i>^2^, conventional
<i>R</i>-factors <i>R</i> are based on <i>F</i>, with <i>F</i> set to zero for
negative <i>F</i>^2^. The threshold expression of <i>F</i>^2^ >
\s(<i>F</i>^2^) is used only for calculating <i>R</i>-factors(gt) etc. and is
not relevant to the choice of reflections for refinement. <i>R</i>-factors
based on <i>F</i>^2^ are statistically about twice as large as those based on
<i>F</i>, and <i>R</i>- factors based on ALL data will be even larger.
;
_reflns_number_total     3697
_reflns_number_gt     3223
_reflns_threshold_expression     I>2\s(I)
_refine_ls_structure_factor_coef     Fsqd
_refine_ls_matrix_type     full
_refine_ls_R_factor_all     0.0308
_refine_ls_R_factor_gt     0.0252
_refine_ls_wR_factor_gt     0.0604
_refine_ls_wR_factor_ref     0.0632
_refine_ls_goodness_of_fit_ref     1.001
_refine_ls_restrained_S_all     1.001
_refine_ls_number_reflns     3697
_refine_ls_number_parameters     295
_refine_ls_number_restraints     0
_refine_ls_hydrogen_treatment     mixed
_refine_ls_weighting_scheme     calc
_refine_ls_weighting_details
         'calc w=1/[\s^2^(Fo^2^)+(0.0345P)^2^+0.8848P] where P=(Fo^2^+2Fc^2^)/3'
_atom_sites_solution_hydrogens     geom
_atom_sites_solution_primary     direct
_atom_sites_solution_secondary     difmap
_refine_ls_shift/su_max     0.003
_refine_ls_shift/su_mean     0.000
_refine_diff_density_max     0.590
_refine_diff_density_min     -0.258
_refine_ls_extinction_method     none
_refine_ls_extinction_coef     ?
loop_
    _atom_type_symbol
    _atom_type_description
    _atom_type_scat_dispersion_real
    _atom_type_scat_dispersion_imag
    _atom_type_scat_source
    'C' 'C' 0.0033 0.0016
                         'International Tables Vol C Tables 4.2.6.8 and 6.1.1.4'
    'H' 'H' 0.0000 0.0000
                         'International Tables Vol C Tables 4.2.6.8 and 6.1.1.4'
    'N' 'N' 0.0061 0.0033
                         'International Tables Vol C Tables 4.2.6.8 and 6.1.1.4'
    'O' 'O' 0.0106 0.0060
                         'International Tables Vol C Tables 4.2.6.8 and 6.1.1.4'
    'Cd' 'Cd' -0.8075 1.2024
                         'International Tables Vol C Tables 4.2.6.8 and 6.1.1.4'
_computing_data_collection     'APEX2 (Bruker, 2004)'
_computing_cell_refinement     'SAINT-Plus (Bruker, 2001)'
_computing_data_reduction     'SAINT-Plus (Bruker, 2001)'
_computing_structure_solution     'SHELXS97 (Sheldrick, 2008)'
_computing_structure_refinement     'SHELXL97 (Sheldrick, 2008)'
_computing_molecular_graphics     'SHELXTL (Sheldrick, 2008)'
_computing_publication_material     'SHELXTL (Sheldrick, 2008)'
loop_
    _atom_site_type_symbol
    _atom_site_label
    _atom_site_fract_x
    _atom_site_fract_y
    _atom_site_fract_z
    _atom_site_U_iso_or_equiv
    _atom_site_adp_type
    _atom_site_calc_flag
    _atom_site_refinement_flags
    _atom_site_occupancy
    _atom_site_disorder_assembly
    _atom_site_disorder_group
    C C1 0.7107(2) 0.6689(2) -0.01343(15) 0.0395(6) Uani d . 1 . .
    C C2 0.8213(2) 0.6527(2) -0.04980(14) 0.0346(5) Uani d . 1 . .
    C C3 0.9266(2) 0.6536(2) 0.00182(15) 0.0432(6) Uani d . 1 . .
    H H3 0.9251 0.6607 0.0565 0.052 Uiso calc R 1 . .
    C C4 1.0330(2) 0.6445(3) -0.02535(17) 0.0531(7) Uani d . 1 . .
    H H4 1.1025 0.6464 0.0103 0.064 Uiso calc R 1 . .
    C C5 1.0349(2) 0.6323(3) -0.10596(18) 0.0616(8) Uani d . 1 . .
    H H5 1.1062 0.6257 -0.1253 0.074 Uiso calc R 1 . .
    C C6 0.9320(2) 0.6300(3) -0.15806(16) 0.0534(7) Uani d . 1 . .
    H H6 0.9351 0.6218 -0.2125 0.064 Uiso calc R 1 . .
    C C7 0.8229(2) 0.6394(2) -0.13230(14) 0.0375(5) Uani d . 1 . .
    C C8 0.6572(3) 0.8714(3) 0.17640(18) 0.0637(8) Uani d . 1 . .
    H H8 0.7079 0.8055 0.1759 0.076 Uiso calc R 1 . .
    C C9 0.6904(3) 0.9662(4) 0.22807(19) 0.0726(10) Uani d . 1 . .
    H H9 0.7603 0.9631 0.2633 0.087 Uiso calc R 1 . .
    C C10 0.6179(3) 1.0650(3) 0.2263(2) 0.0730(9) Uani d . 1 . .
    H H10 0.6388 1.1311 0.2599 0.088 Uiso calc R 1 . .
    C C11 0.5144(3) 1.0669(3) 0.17499(19) 0.0603(8) Uani d . 1 . .
    H H11 0.4654 1.1346 0.1724 0.072 Uiso calc R 1 . .
    C C12 0.4840(2) 0.9658(2) 0.12683(15) 0.0434(6) Uani d . 1 . .
    C C13 0.3711(2) 0.9582(2) 0.07259(16) 0.0415(6) Uani d . 1 . .
    C C14 0.2774(3) 1.0359(2) 0.0786(2) 0.0586(8) Uani d . 1 . .
    H H14 0.2833 1.0947 0.1187 0.070 Uiso calc R 1 . .
    C C15 0.1764(3) 1.0254(3) 0.0250(2) 0.0705(9) Uani d . 1 . .
    H H15 0.1133 1.0771 0.0284 0.085 Uiso calc R 1 . .
    C C16 0.1693(3) 0.9385(3) -0.0332(2) 0.0696(9) Uani d . 1 . .
    H H16 0.1022 0.9311 -0.0708 0.084 Uiso calc R 1 . .
    C C17 0.2630(3) 0.8622(3) -0.03524(19) 0.0573(7) Uani d . 1 . .
    H H17 0.2575 0.8022 -0.0745 0.069 Uiso calc R 1 . .
    C C18 0.3844(2) 0.5407(2) 0.13566(14) 0.0378(5) Uani d . 1 . .
    C C19 0.3754(2) 0.4450(2) 0.19899(14) 0.0373(5) Uani d . 1 . .
    C C20 0.4655(2) 0.4387(3) 0.26274(15) 0.0495(7) Uani d . 1 . .
    H H20 0.5271 0.4940 0.2653 0.059 Uiso calc R 1 . .
    C C21 0.4666(3) 0.3531(3) 0.32235(17) 0.0628(8) Uani d . 1 . .
    H H21 0.5282 0.3508 0.3645 0.075 Uiso calc R 1 . .
    C C22 0.3765(3) 0.2714(3) 0.31919(18) 0.0635(9) Uani d . 1 . .
    H H22 0.3767 0.2127 0.3589 0.076 Uiso calc R 1 . .
    C C23 0.2850(3) 0.2767(3) 0.25660(17) 0.0519(7) Uani d . 1 . .
    H H23 0.2236 0.2213 0.2552 0.062 Uiso calc R 1 . .
    C C24 0.2821(2) 0.3629(2) 0.19543(14) 0.0383(5) Uani d . 1 . .
    Cd Cd1 0.495536(15) 0.710476(16) 0.035750(10) 0.03941(8) Uani d . 1 . .
    N N1 0.5558(2) 0.8693(2) 0.12699(13) 0.0474(5) Uani d . 1 . .
    N N2 0.36180(19) 0.87021(19) 0.01676(13) 0.0437(5) Uani d . 1 . .
    O O1 0.62029(16) 0.71087(16) -0.05533(11) 0.0462(4) Uani d . 1 . .
    O O2 0.71202(18) 0.6405(2) 0.05848(11) 0.0609(5) Uani d . 1 . .
    O O3 0.29828(17) 0.58894(17) 0.09796(11) 0.0519(5) Uani d . 1 . .
    O O4 0.49025(16) 0.56627(16) 0.12540(11) 0.0494(4) Uani d . 1 . .
    O O5 0.37320(18) 0.60995(18) -0.07047(13) 0.0514(5) Uani d . 1 . .
    H H1W 0.417(3) 0.566(3) -0.091(2) 0.080 Uiso d . 1 . .
    H H2W 0.330(3) 0.563(3) -0.053(2) 0.080 Uiso d . 1 . .
loop_
    _atom_site_aniso_label
    _atom_site_aniso_U_11
    _atom_site_aniso_U_22
    _atom_site_aniso_U_33
    _atom_site_aniso_U_12
    _atom_site_aniso_U_13
    _atom_site_aniso_U_23
    C1 0.0421(15) 0.0358(12) 0.0425(15) -0.0027(11) 0.0129(12) -0.0079(11)
    C2 0.0344(13) 0.0329(12) 0.0377(13) -0.0020(10) 0.0088(10) -0.0028(10)
    C3 0.0428(15) 0.0466(14) 0.0400(14) -0.0024(12) 0.0056(11) -0.0080(12)
    C4 0.0339(15) 0.0671(19) 0.0553(17) -0.0017(13) -0.0031(12) -0.0098(15)
    C5 0.0313(15) 0.094(2) 0.0616(18) -0.0063(15) 0.0133(13) -0.0190(18)
    C6 0.0382(15) 0.082(2) 0.0422(14) -0.0055(14) 0.0144(12) -0.0101(15)
    C7 0.0350(13) 0.0397(13) 0.0385(13) -0.0046(11) 0.0084(10) -0.0027(11)
    C8 0.0521(19) 0.078(2) 0.0586(18) 0.0112(16) -0.0011(15) -0.0007(17)
    C9 0.056(2) 0.102(3) 0.0561(19) -0.014(2) -0.0035(15) -0.0080(19)
    C10 0.076(2) 0.073(2) 0.070(2) -0.016(2) 0.0110(19) -0.0173(18)
    C11 0.063(2) 0.0493(16) 0.070(2) -0.0067(14) 0.0148(16) -0.0082(15)
    C12 0.0482(16) 0.0409(14) 0.0443(14) -0.0029(12) 0.0174(12) 0.0052(12)
    C13 0.0433(15) 0.0298(12) 0.0543(15) 0.0016(11) 0.0168(12) 0.0089(12)
    C14 0.056(2) 0.0354(14) 0.087(2) 0.0062(13) 0.0204(17) -0.0016(14)
    C15 0.0437(19) 0.0454(17) 0.122(3) 0.0111(14) 0.0120(18) 0.0057(19)
    C16 0.0488(19) 0.0480(17) 0.106(3) 0.0099(14) -0.0086(17) 0.0095(18)
    C17 0.0501(18) 0.0490(16) 0.0695(19) 0.0062(14) -0.0026(15) 0.0035(15)
    C18 0.0421(15) 0.0355(12) 0.0373(13) -0.0017(11) 0.0103(11) -0.0066(11)
    C19 0.0373(14) 0.0421(13) 0.0329(12) -0.0012(11) 0.0066(10) -0.0024(11)
    C20 0.0454(16) 0.0560(16) 0.0446(15) -0.0121(13) -0.0019(12) 0.0008(13)
    C21 0.064(2) 0.072(2) 0.0460(16) -0.0134(17) -0.0120(14) 0.0123(16)
    C22 0.075(2) 0.070(2) 0.0425(16) -0.0123(17) -0.0016(15) 0.0205(15)
    C23 0.0537(18) 0.0588(17) 0.0431(15) -0.0147(14) 0.0068(13) 0.0064(13)
    C24 0.0354(13) 0.0469(14) 0.0339(12) -0.0030(11) 0.0093(10) -0.0009(11)
    Cd1 0.03751(12) 0.04095(12) 0.04107(12) 0.00950(8) 0.01014(8) 0.00319(8)
    N1 0.0439(13) 0.0520(13) 0.0469(12) 0.0065(11) 0.0083(10) 0.0021(11)
    N2 0.0412(12) 0.0378(11) 0.0520(13) 0.0066(9) 0.0073(10) 0.0055(10)
    O1 0.0362(10) 0.0566(11) 0.0475(10) 0.0040(8) 0.0119(8) -0.0030(9)
    O2 0.0582(13) 0.0849(15) 0.0443(11) 0.0056(11) 0.0225(9) 0.0077(11)
    O3 0.0480(12) 0.0506(11) 0.0569(11) 0.0086(9) 0.0069(9) 0.0115(9)
    O4 0.0416(11) 0.0511(10) 0.0575(11) -0.0050(9) 0.0132(9) 0.0107(9)
    O5 0.0435(12) 0.0496(12) 0.0609(13) -0.0003(9) 0.0073(9) 0.0015(10)
_geom_special_details
;
All esds (except the esd in the dihedral angle between two l.s. planes) are
estimated using the full covariance matrix. The cell esds are taken into
account individually in the estimation of esds in distances, angles and
torsion angles; correlations between esds in cell parameters are only used
when they are defined by crystal symmetry. An approximate (isotropic)
treatment of cell esds is used for estimating esds involving l.s. planes.
;
loop_
    _geom_bond_atom_site_label_1
    _geom_bond_atom_site_label_2
    _geom_bond_site_symmetry_2
    _geom_bond_distance
    _geom_bond_publ_flag
    C1 O2 . 1.252(3) ?
    C1 O1 . 1.259(3) ?
    C1 C2 . 1.505(3) ?
    C2 C3 . 1.388(3) ?
    C2 C7 . 1.404(3) ?
    C3 C4 . 1.375(3) ?
    C3 H3 . 0.9300 ?
    C4 C5 . 1.371(4) ?
    C4 H4 . 0.9300 ?
    C5 C6 . 1.371(4) ?
    C5 H5 . 0.9300 ?
    C6 C7 . 1.394(3) ?
    C6 H6 . 0.9300 ?
    C7 C24 3_665 1.493(3) ?
    C8 N1 . 1.334(4) ?
    C8 C9 . 1.375(5) ?
    C8 H8 . 0.9300 ?
    C9 C10 . 1.366(5) ?
    C9 H9 . 0.9300 ?
    C10 C11 . 1.369(5) ?
    C10 H10 . 0.9300 ?
    C11 C12 . 1.389(4) ?
    C11 H11 . 0.9300 ?
    C12 N1 . 1.343(3) ?
    C12 C13 . 1.481(4) ?
    C13 N2 . 1.342(3) ?
    C13 C14 . 1.391(4) ?
    C14 C15 . 1.372(5) ?
    C14 H14 . 0.9300 ?
    C15 C16 . 1.363(5) ?
    C15 H15 . 0.9300 ?
    C16 C17 . 1.370(4) ?
    C16 H16 . 0.9300 ?
    C17 N2 . 1.337(4) ?
    C17 H17 . 0.9300 ?
    C18 O3 . 1.219(3) ?
    C18 O4 . 1.289(3) ?
    C18 C19 . 1.513(3) ?
    C19 C20 . 1.385(4) ?
    C19 C24 . 1.397(3) ?
    C20 C21 . 1.375(4) ?
    C20 H20 . 0.9300 ?
    C21 C22 . 1.367(4) ?
    C21 H21 . 0.9300 ?
    C22 C23 . 1.382(4) ?
    C22 H22 . 0.9300 ?
    C23 C24 . 1.397(4) ?
    C23 H23 . 0.9300 ?
    C24 C7 3_665 1.493(3) ?
    Cd1 O4 . 2.1960(18) y
    Cd1 O1 . 2.2540(18) y
    Cd1 N2 . 2.324(2) y
    Cd1 N1 . 2.362(2) y
    Cd1 O5 . 2.385(2) y
    Cd1 O2 . 2.586(2) y
    O5 H1W . 0.81(4) ?
    O5 H2W . 0.80(4) ?
loop_
    _geom_angle_atom_site_label_1
    _geom_angle_atom_site_label_2
    _geom_angle_atom_site_label_3
    _geom_angle_site_symmetry_1
    _geom_angle_site_symmetry_3
    _geom_angle
    _geom_angle_publ_flag
    O2 C1 O1 . . 121.9(2) ?
    O2 C1 C2 . . 118.4(2) ?
    O1 C1 C2 . . 119.7(2) ?
    C3 C2 C7 . . 119.2(2) ?
    C3 C2 C1 . . 117.3(2) ?
    C7 C2 C1 . . 123.5(2) ?
    C4 C3 C2 . . 122.1(2) ?
    C4 C3 H3 . . 119.0 ?
    C2 C3 H3 . . 119.0 ?
    C5 C4 C3 . . 118.8(3) ?
    C5 C4 H4 . . 120.6 ?
    C3 C4 H4 . . 120.6 ?
    C6 C5 C4 . . 120.1(2) ?
    C6 C5 H5 . . 119.9 ?
    C4 C5 H5 . . 119.9 ?
    C5 C6 C7 . . 122.3(2) ?
    C5 C6 H6 . . 118.8 ?
    C7 C6 H6 . . 118.8 ?
    C6 C7 C2 . . 117.4(2) ?
    C6 C7 C24 . 3_665 116.8(2) ?
    C2 C7 C24 . 3_665 125.8(2) ?
    N1 C8 C9 . . 123.2(3) ?
    N1 C8 H8 . . 118.4 ?
    C9 C8 H8 . . 118.4 ?
    C10 C9 C8 . . 118.2(3) ?
    C10 C9 H9 . . 120.9 ?
    C8 C9 H9 . . 120.9 ?
    C9 C10 C11 . . 120.0(3) ?
    C9 C10 H10 . . 120.0 ?
    C11 C10 H10 . . 120.0 ?
    C10 C11 C12 . . 118.7(3) ?
    C10 C11 H11 . . 120.6 ?
    C12 C11 H11 . . 120.6 ?
    N1 C12 C11 . . 121.6(3) ?
    N1 C12 C13 . . 116.3(2) ?
    C11 C12 C13 . . 122.1(3) ?
    N2 C13 C14 . . 120.5(3) ?
    N2 C13 C12 . . 116.7(2) ?
    C14 C13 C12 . . 122.8(3) ?
    C15 C14 C13 . . 119.7(3) ?
    C15 C14 H14 . . 120.2 ?
    C13 C14 H14 . . 120.2 ?
    C16 C15 C14 . . 119.4(3) ?
    C16 C15 H15 . . 120.3 ?
    C14 C15 H15 . . 120.3 ?
    C15 C16 C17 . . 118.7(3) ?
    C15 C16 H16 . . 120.7 ?
    C17 C16 H16 . . 120.7 ?
    N2 C17 C16 . . 122.9(3) ?
    N2 C17 H17 . . 118.5 ?
    C16 C17 H17 . . 118.5 ?
    O3 C18 O4 . . 123.4(2) ?
    O3 C18 C19 . . 122.4(2) ?
    O4 C18 C19 . . 114.2(2) ?
    C20 C19 C24 . . 119.2(2) ?
    C20 C19 C18 . . 117.6(2) ?
    C24 C19 C18 . . 123.2(2) ?
    C21 C20 C19 . . 122.0(3) ?
    C21 C20 H20 . . 119.0 ?
    C19 C20 H20 . . 119.0 ?
    C22 C21 C20 . . 119.5(3) ?
    C22 C21 H21 . . 120.3 ?
    C20 C21 H21 . . 120.3 ?
    C21 C22 C23 . . 119.6(3) ?
    C21 C22 H22 . . 120.2 ?
    C23 C22 H22 . . 120.2 ?
    C22 C23 C24 . . 121.8(3) ?
    C22 C23 H23 . . 119.1 ?
    C24 C23 H23 . . 119.1 ?
    C23 C24 C19 . . 117.9(2) ?
    C23 C24 C7 . 3_665 116.5(2) ?
    C19 C24 C7 . 3_665 125.5(2) ?
    O4 Cd1 O1 . . 123.82(7) ?
    O4 Cd1 N2 . . 123.57(7) ?
    O1 Cd1 N2 . . 112.39(7) ?
    O4 Cd1 N1 . . 96.65(8) ?
    O1 Cd1 N1 . . 106.70(7) ?
    N2 Cd1 N1 . . 70.19(8) ?
    O4 Cd1 O5 . . 96.51(7) ?
    O1 Cd1 O5 . . 81.60(7) ?
    N2 Cd1 O5 . . 86.34(8) ?
    N1 Cd1 O5 . . 156.53(7) ?
    O4 Cd1 O2 . . 78.88(7) ?
    O1 Cd1 O2 . . 53.40(6) ?
    N2 Cd1 O2 . . 148.28(7) ?
    N1 Cd1 O2 . . 86.32(8) ?
    O5 Cd1 O2 . . 115.29(7) ?
    C8 N1 C12 . . 118.2(3) ?
    C8 N1 Cd1 . . 124.6(2) ?
    C12 N1 Cd1 . . 117.16(18) ?
    C17 N2 C13 . . 118.8(2) ?
    C17 N2 Cd1 . . 121.77(18) ?
    C13 N2 Cd1 . . 117.42(17) ?
    C1 O1 Cd1 . . 100.02(15) ?
    C1 O2 Cd1 . . 84.66(16) ?
    C18 O4 Cd1 . . 111.79(16) ?
    Cd1 O5 H1W . . 105(3) ?
    Cd1 O5 H2W . . 110(3) ?
    H1W O5 H2W . . 104(4) ?
loop_
    _geom_hbond_atom_site_label_D
    _geom_hbond_atom_site_label_H
    _geom_hbond_atom_site_label_A
    _geom_hbond_site_symmetry_A
    _geom_hbond_distance_DH
    _geom_hbond_distance_HA
    _geom_hbond_distance_DA
    _geom_hbond_angle_DHA
    O5 H1W O4 3_665 0.81(4) 1.94(4) 2.738(3) 168(4)
    O5 H2W O2 3_665 0.80(4) 2.28(4) 2.932(3) 138(3)
data_global
_journal_date_recd_electronic     2010-04-27
_journal_date_accepted     2010-05-05
_journal_name_full     'Acta Crystallographica, Section E'
_journal_year     2010
_journal_volume     66
_journal_issue      6
_journal_page_first     m637
_journal_page_last     m637
_journal_paper_category     QM
_journal_coeditor_code     HB5426
_publ_contact_author_name     'Professor Zhe An'
_publ_contact_author_address
;
School of Chemistry and Life Science,
Maoming University,
Maoming 525000,
People's Republic of China
;
_publ_contact_author_email     anzhe6409@sina.com
_publ_contact_author_fax     '086 668 2923376'
_publ_contact_author_phone     '086 668 2923376'
_publ_section_title
;
Bis(\m-biphenyl-2,2'-dicarboxylato)bis[aqua(2,2'-bipyridine)cadmium(II)]
;
loop_
    _publ_author_name
    _publ_author_address
    'Pei-Xi Lin'
;
School of Chemistry and Life Science,
   Maoming University,
   Maoming 525000,
   People's Republic of China
;
    'Yan Cheng'
;
Department of Pharmacy,
   Mudanjiang Medical University,
   Mudanjiang, 157011
   People's Republic of China
;
    'Yu-Lian Mai'
;
School of Chemistry and Life Science,
   Maoming University,
   Maoming 525000,
   People's Republic of China
;
    'Zhe An'
;
School of Chemistry and Life Science,
   Maoming University,
   Maoming 525000,
   People's Republic of China
;
