# Supplementary material for: Bis(μ-biphenyl-2,2′-dicarboxyl­ato)bis­[aqua­(2,2′-bipyridine)cadmium(II)]
Source: Acta Crystallogr Sect E Struct Rep Online. 2010 May 12;66(Pt 6):m637. doi: 10.1107/S1600536810016387 (PMC2979598; doi:10.1107/S1600536810016387)
Supplement: Supplementary file 2 [file e-66-0m637-Isup2.hkl]

# 
# h,k,l, Fc-squared, Fo-squared, sigma(Fo-squared) and status flag 
# 
data_I
_shelx_title ' z in P2(1)/n' 
_shelx_refln_list_code          4 
_shelx_F_calc_maximum      253.24 
_exptl_crystal_F_000      1056.00 
_reflns_d_resolution_high  0.8409 
 
loop_ 
 _symmetry_equiv_pos_as_xyz 
 'x, y, z' 
 '-x+1/2, y+1/2, -z+1/2' 
 '-x, -y, -z' 
 'x-1/2, -y-1/2, z-1/2' 
 
_cell_length_a    11.5316 
_cell_length_b    10.9614 
_cell_length_c    16.8914 
_cell_angle_alpha  90.000 
_cell_angle_beta   98.367 
_cell_angle_gamma  90.000 
 
_shelx_F_squared_multiplier     1.000 
 
loop_ 
 _refln_index_h 
 _refln_index_k 
 _refln_index_l 
 _refln_F_squared_calc 
 _refln_F_squared_meas 
 _refln_F_squared_sigma 
 _refln_observed_status 
   2   0   0    21920.59    22697.61    945.49 o 
   4   0   0    19337.25    18984.02    335.76 o 
   6   0   0    22861.60    22915.15    482.22 o 
   8   0   0     8943.40     8985.38    170.61 o 
  10   0   0     4214.93     4119.27    110.54 o 
  12   0   0      226.40      297.62     39.74 o 
   2   1   0      211.50      218.98      8.13 o 
   3   1   0        3.71       18.99      5.59 o 
   4   1   0      241.88      246.51      9.00 o 
   5   1   0     2082.78     1974.51     27.13 o 
   6   1   0      204.77      249.42     14.02 o 
   7   1   0      699.21      696.72     19.29 o 
   8   1   0      474.37      487.79     19.12 o 
   9   1   0     1503.09     1435.73     39.04 o 
  10   1   0      104.58      125.76     18.66 o 
  11   1   0      154.46      135.48     18.73 o 
  12   1   0      180.35      198.20     24.88 o 
  13   1   0        1.59       32.84     18.14 o 
   0   2   0     2882.32     3105.84     27.73 o 
   1   2   0     9253.72     9593.66    107.75 o 
   2   2   0    12161.70    11735.44    123.45 o 
   3   2   0      535.18      507.01     14.32 o 
   4   2   0    12271.07    11753.53    131.81 o 
   5   2   0      191.66      225.66     13.19 o 
   6   2   0     3195.59     2918.40     52.57 o 
   7   2   0      629.31      638.94     18.67 o 
   8   2   0     3515.46     3389.64     57.63 o 
   9   2   0      305.91      317.10     24.81 o 
  10   2   0     1854.79     1902.29     48.83 o 
  11   2   0      189.11      185.41     23.22 o 
  12   2   0      946.89     1017.70     36.01 o 
  13   2   0       99.16      118.83     24.45 o 
   1   3   0     1947.81     1950.87     16.08 o 
   2   3   0     5867.02     6039.35     63.52 o 
   3   3   0     6404.77     6392.28     78.93 o 
   4   3   0      316.90      318.68     13.47 o 
   5   3   0     9349.34     9392.53    130.61 o 
   6   3   0     2446.34     2362.47     33.10 o 
   7   3   0     2312.11     2239.81     35.39 o 
   8   3   0      335.37      312.89     17.21 o 
   9   3   0     6884.88     6856.70    112.52 o 
  10   3   0       15.06       14.81     11.73 o 
  11   3   0      361.65      385.67     27.23 o 
  12   3   0        1.41        8.39     15.79 o 
  13   3   0      334.44      348.64     27.38 o 
   0   4   0     3346.23     3670.22     56.69 o 
   1   4   0     6142.23     6492.43     53.58 o 
   2   4   0     4282.53     4296.94     44.17 o 
   3   4   0     3194.72     3459.53     44.46 o 
   4   4   0     2024.99     1946.13     31.81 o 
   5   4   0      118.71      126.41     11.63 o 
   6   4   0     2644.45     2662.01     39.40 o 
   7   4   0      521.32      520.03     18.89 o 
   8   4   0     3548.64     3463.48     54.41 o 
   9   4   0     1453.62     1417.25     36.26 o 
  10   4   0     1659.61     1653.83     43.04 o 
  11   4   0       74.75       70.11     14.67 o 
  12   4   0      523.77      569.05     28.79 o 
   1   5   0    17684.25    17985.38    178.05 o 
   2   5   0      152.26      180.61      7.20 o 
   3   5   0     9807.30     9465.90     94.76 o 
   4   5   0      344.59      410.52     14.19 o 
   5   5   0     4622.61     4368.24     56.54 o 
   6   5   0      465.93      487.25     17.48 o 
   7   5   0     4675.02     4510.71     64.68 o 
   8   5   0       11.26        8.20     10.27 o 
   9   5   0     1905.41     1925.16     37.11 o 
  10   5   0      359.07      358.37     22.10 o 
  11   5   0      967.65      958.16     45.44 o 
  12   5   0       16.95       12.22     15.31 o 
   0   6   0       27.14       39.24     21.80 o 
   1   6   0      215.36      215.97      9.19 o 
   2   6   0      581.41      620.83     14.24 o 
   3   6   0     1765.52     1906.13     23.72 o 
   4   6   0       30.79       44.98      6.88 o 
   5   6   0      519.50      491.83     17.77 o 
   6   6   0      220.83      250.49     16.45 o 
   7   6   0      219.63      213.48     18.04 o 
   8   6   0      623.42      647.64     27.66 o 
   9   6   0       93.20       82.41     17.53 o 
  10   6   0      135.48      138.03     19.91 o 
  11   6   0        3.24       -6.36     12.88 o 
  12   6   0        0.52       18.71     16.67 o 
   1   7   0    20259.02    20747.81    256.65 o 
   2   7   0        8.64       28.19      7.06 o 
   3   7   0     4255.72     4253.59     45.43 o 
   4   7   0      515.21      553.15     13.41 o 
   5   7   0     4763.35     4638.78     59.42 o 
   6   7   0       26.83       24.59      9.57 o 
   7   7   0     3911.57     3857.20     64.98 o 
   8   7   0      323.94      340.72     22.14 o 
   9   7   0     1078.27     1091.88     38.33 o 
  10   7   0       22.08       24.75     17.51 o 
  11   7   0      880.85      891.65     42.27 o 
   0   8   0      538.90      551.55     22.87 o 
   1   8   0      290.49      289.06     11.55 o 
   2   8   0     1671.07     1700.82     28.55 o 
   3   8   0        2.78        9.26      6.08 o 
   4   8   0      910.24      878.49     18.52 o 
   5   8   0       51.28       43.49      7.12 o 
   6   8   0      782.41      720.51     21.70 o 
   7   8   0      181.14      188.15     12.12 o 
   8   8   0      820.91      842.33     28.48 o 
   9   8   0        2.06       15.73     15.79 o 
  10   8   0      509.94      591.96     46.87 o 
   1   9   0     2529.60     2494.23     37.21 o 
   2   9   0       33.56       37.10      8.87 o 
   3   9   0     1270.90     1261.44     20.70 o 
   4   9   0      134.62      139.40     11.55 o 
   5   9   0     1285.18     1253.22     23.11 o 
   6   9   0      938.53      858.62     22.03 o 
   7   9   0     1168.96     1209.54     36.20 o 
   8   9   0       33.77        7.31      9.67 o 
   9   9   0      932.09      962.34     42.27 o 
   0  10   0        5.66       -3.52      8.98 o 
   1  10   0        0.40       -4.51      7.15 o 
   2  10   0     1395.97     1373.01     22.83 o 
   3  10   0       12.08       20.59      6.82 o 
   4  10   0      902.20      892.61     26.37 o 
   5  10   0        0.67        4.71      7.59 o 
   6  10   0      572.63      564.01     24.19 o 
   7  10   0       14.95        7.89      9.03 o 
   8  10   0      605.81      707.06     30.26 o 
   1  11   0       56.95       71.86     12.35 o 
   2  11   0       48.34       60.65      9.29 o 
   3  11   0      379.56      371.09     18.60 o 
   4  11   0       14.30        9.58      9.35 o 
   5  11   0       65.20       86.18     11.33 o 
   6  11   0       18.72       20.52     10.55 o 
   7  11   0      157.64      156.07     34.88 o 
   0  12   0     2840.87     2835.66    107.16 o 
   1  12   0      538.45      527.23     23.81 o 
   2  12   0     1040.20      972.38     47.52 o 
   3  12   0        6.41        5.43      7.58 o 
   4  12   0      452.67      477.99     21.99 o 
   5  12   0        2.66        0.65      9.56 o 
   1  13   0        1.21       10.18     24.65 o 
 -13   0   1     1114.67     1103.91     79.96 o 
 -11   0   1       33.10       36.99     26.62 o 
  -9   0   1    15030.08    14620.03    321.67 o 
  -7   0   1    11031.48    10716.24    201.26 o 
  -5   0   1    15235.35    15061.22    452.12 o 
  -3   0   1     5852.47     5550.73     76.27 o 
   3   0   1     8644.04     8303.85    128.29 o 
   5   0   1    21887.37    21486.10    712.58 o 
   7   0   1    10299.73    10167.78    183.35 o 
   9   0   1    16219.64    15974.20    359.50 o 
  11   0   1     1531.74     1472.24     55.06 o 
  13   0   1      925.95     1018.47     56.62 o 
 -13   1   1      559.90      547.29     35.38 o 
 -12   1   1       45.17       79.10     17.02 o 
 -11   1   1     1556.42     1501.52     50.24 o 
 -10   1   1      135.31      117.29     17.38 o 
  -9   1   1     1411.87     1395.45     33.87 o 
  -8   1   1       31.02       37.67     11.91 o 
  -7   1   1      876.09      850.76     18.97 o 
  -6   1   1        0.72       -5.89      7.05 o 
  -5   1   1     3060.12     3061.59     36.57 o 
  -4   1   1      846.28      826.67     15.08 o 
  -3   1   1     4865.02     4786.90     46.75 o 
  -2   1   1      125.01      146.09      5.84 o 
   2   1   1    16399.92    16354.06    178.88 o 
   3   1   1      140.31      168.06      9.23 o 
   4   1   1     1765.54     1679.36     23.24 o 
   5   1   1      918.40      931.82     31.24 o 
   6   1   1      985.67      932.23     19.82 o 
   7   1   1        0.32       18.58      9.56 o 
   8   1   1      409.06      444.04     21.09 o 
   9   1   1     2613.63     2640.44     50.76 o 
  10   1   1     1867.60     1864.13     48.89 o 
  11   1   1        0.39        5.09     12.53 o 
  12   1   1       48.44       52.37     19.79 o 
  13   1   1       36.08       90.25     27.96 o 
 -13   2   1      651.45      721.92     30.49 o 
 -12   2   1      434.58      523.51     37.38 o 
 -11   2   1     1681.06     1705.78     49.47 o 
 -10   2   1        5.43        7.56     11.79 o 
  -9   2   1     2758.48     2761.06     50.71 o 
  -8   2   1     1493.19     1478.49     31.49 o 
  -7   2   1     5140.66     4834.85     62.22 o 
  -6   2   1      540.34      588.18     17.75 o 
  -5   2   1    11387.31    11116.81    129.04 o 
  -4   2   1     2207.60     2081.97     26.06 o 
  -3   2   1    11769.30    11536.43    114.71 o 
  -2   2   1     1066.20     1101.84     16.95 o 
  -1   2   1     4018.04     4200.95     28.40 o 
   0   2   1     8532.66     9061.73     88.55 o 
   1   2   1    14603.73    15150.28    186.40 o 
   2   2   1     1777.74     1759.96     19.53 o 
   3   2   1     7538.13     7042.16     72.17 o 
   4   2   1      228.38      254.89      9.86 o 
   5   2   1     7545.05     7141.42    111.46 o 
   6   2   1       14.73       42.06      7.81 o 
   7   2   1     5093.63     4910.25     71.05 o 
   8   2   1       22.63       20.54     10.38 o 
   9   2   1     1378.15     1438.60     33.35 o 
  10   2   1     1434.13     1376.41     38.60 o 
  11   2   1     1609.79     1552.87     48.31 o 
  12   2   1        1.38       -4.16     13.90 o 
  13   2   1      699.84      765.56     53.19 o 
 -13   3   1      108.44      127.95     22.58 o 
 -12   3   1      476.52      559.81     31.67 o 
 -11   3   1       40.93       44.31     15.08 o 
 -10   3   1      931.13      952.59     34.76 o 
  -9   3   1        1.87      -10.26     10.26 o 
  -8   3   1      630.56      595.13     21.29 o 
  -7   3   1     1289.36     1166.91     27.40 o 
  -6   3   1     3267.35     3070.12     39.47 o 
  -5   3   1      850.75      856.76     14.36 o 
  -4   3   1     5322.57     5214.72     66.32 o 
  -3   3   1      300.76      260.25     10.19 o 
  -2   3   1     5775.12     5551.63     57.42 o 
  -1   3   1     1586.15     1691.86     12.56 o 
   0   3   1    53708.86    63557.84    796.16 o 
   1   3   1     1125.36     1080.00     15.17 o 
   2   3   1     4718.08     4338.26     55.99 o 
   3   3   1     6147.25     6254.30     69.74 o 
   4   3   1     8665.13     8428.54     93.28 o 
   5   3   1      734.22      736.10     16.96 o 
   6   3   1     8673.20     8770.87    115.69 o 
   7   3   1       39.12       42.73     11.40 o 
   8   3   1     1045.88     1016.80     29.02 o 
   9   3   1      767.33      777.25     25.86 o 
  10   3   1     3345.67     3335.43     70.01 o 
  11   3   1       54.05       55.35     18.36 o 
  12   3   1      223.86      247.44     25.03 o 
  13   3   1        1.82       18.57     17.98 o 
 -12   4   1      298.46      361.07     26.65 o 
 -11   4   1      661.03      658.04     29.22 o 
 -10   4   1        1.77       11.14     11.08 o 
  -9   4   1       75.10       86.02     12.95 o 
  -8   4   1     1383.38     1381.37     30.20 o 
  -7   4   1     3619.02     3581.80     48.15 o 
  -6   4   1      250.08      247.58     12.55 o 
  -5   4   1     2537.14     2567.38     34.68 o 
  -4   4   1     2294.72     2239.27     30.83 o 
  -3   4   1     8041.89     7860.07     83.37 o 
  -2   4   1       76.05       89.32      8.09 o 
  -1   4   1     5182.30     5360.67     39.12 o 
   0   4   1      645.94      725.96     11.36 o 
   1   4   1    11697.69    11718.08    113.22 o 
   2   4   1     1645.94     1618.69     19.52 o 
   3   4   1    19083.12    19765.02    292.69 o 
   4   4   1      647.00      717.32     17.05 o 
   5   4   1     1229.10     1056.42     20.59 o 
   6   4   1       17.02       26.47      8.62 o 
   7   4   1     1014.36      953.97     29.98 o 
   8   4   1      348.25      375.33     28.78 o 
   9   4   1     1379.07     1382.21     39.77 o 
  10   4   1        0.09        0.31     14.54 o 
  11   4   1     1109.80     1193.02     40.57 o 
  12   4   1       56.54       50.70     20.80 o 
 -12   5   1      813.04      858.01     33.85 o 
 -11   5   1       35.38       33.32     15.19 o 
 -10   5   1     1451.30     1523.94     37.39 o 
  -9   5   1       31.82       41.72     11.99 o 
  -8   5   1     4309.75     4340.11     70.07 o 
  -7   5   1      366.73      360.12     19.00 o 
  -6   5   1     6043.55     5856.46     82.52 o 
  -5   5   1      240.49      223.20     12.72 o 
  -4   5   1     7172.47     7012.59     85.89 o 
  -3   5   1      797.69      837.83     16.67 o 
  -2   5   1    11449.52    11473.04    106.24 o 
  -1   5   1      383.98      404.79      6.95 o 
   0   5   1     9034.03     9150.33     68.68 o 
   1   5   1     2305.31     2353.95     26.14 o 
   2   5   1    14454.91    14589.02    139.26 o 
   3   5   1      281.74      272.92     12.32 o 
   4   5   1     5187.76     4806.25     61.96 o 
   5   5   1      469.84      505.73     17.78 o 
   6   5   1     2841.93     2703.00     39.76 o 
   7   5   1        4.89       -7.40      7.67 o 
   8   5   1     3346.76     3284.45     57.73 o 
   9   5   1     1122.78     1108.39     40.67 o 
  10   5   1     1348.08     1416.93     45.20 o 
  11   5   1      111.18      105.57     17.85 o 
  12   5   1      818.36      866.61     38.21 o 
 -12   6   1      307.07      331.53     27.71 o 
 -11   6   1       95.51      105.53     22.01 o 
 -10   6   1      712.00      723.28     30.52 o 
  -9   6   1        0.34       -7.95     13.39 o 
  -8   6   1      154.46      213.64     20.71 o 
  -7   6   1      167.22      147.89     14.08 o 
  -6   6   1     2060.59     1963.41     32.85 o 
  -5   6   1       59.25       86.12     16.94 o 
  -4   6   1      451.47      445.40     10.48 o 
  -3   6   1      308.68      298.64     10.84 o 
  -2   6   1      392.85      370.77      8.37 o 
  -1   6   1      992.96      951.27     11.66 o 
   0   6   1     2222.57     2189.13     22.61 o 
   1   6   1     1933.88     1814.77     21.70 o 
   2   6   1     2700.91     2692.11     27.21 o 
   3   6   1       71.99       80.84      7.59 o 
   4   6   1      410.72      477.60     13.86 o 
   5   6   1      197.12      203.04     11.82 o 
   6   6   1       87.05       93.30     11.82 o 
   7   6   1      146.29      149.52     14.85 o 
   8   6   1        0.21       -4.43      9.61 o 
   9   6   1        2.07        3.82     14.93 o 
  10   6   1      264.94      266.48     25.47 o 
  11   6   1      190.37      225.47     24.60 o 
 -11   7   1       95.79       78.70     24.09 o 
 -10   7   1      707.49      786.38     34.47 o 
  -9   7   1      552.07      543.83     33.27 o 
  -8   7   1     4291.60     4315.97     80.62 o 
  -7   7   1      340.12      400.41     28.52 o 
  -6   7   1     3661.02     3606.01     57.22 o 
  -5   7   1      184.79      181.06      9.35 o 
  -4   7   1     5126.97     5094.13     53.92 o 
  -3   7   1      217.45      244.04      9.52 o 
  -2   7   1     4461.02     4379.02     47.11 o 
  -1   7   1      355.23      367.34      8.56 o 
   0   7   1     6574.63     6481.74     63.52 o 
   1   7   1      756.50      741.47     13.83 o 
   2   7   1    11501.36    11565.14    136.56 o 
   3   7   1      371.13      398.12     11.49 o 
   4   7   1     4286.10     4211.45     50.00 o 
   5   7   1      109.03      107.70      8.47 o 
   6   7   1     3148.94     3164.93     61.56 o 
   7   7   1        6.16       14.42     11.58 o 
   8   7   1     3922.30     4016.58     73.07 o 
   9   7   1       36.73       40.54     15.21 o 
  10   7   1     1501.89     1633.64     55.66 o 
  11   7   1        2.84       23.09     17.73 o 
 -10   8   1      496.66      529.21     32.91 o 
  -9   8   1       39.14       53.94     17.51 o 
  -8   8   1      111.79      122.99     15.19 o 
  -7   8   1      273.81      263.85     13.54 o 
  -6   8   1     1077.08     1043.55     21.62 o 
  -5   8   1      674.03      657.09     14.46 o 
  -4   8   1      287.62      278.53      8.79 o 
  -3   8   1      899.95      905.27     15.52 o 
  -2   8   1      810.67      822.25     16.54 o 
  -1   8   1     1412.45     1399.78     20.08 o 
   0   8   1      790.64      778.95     14.21 o 
   1   8   1     1762.36     1800.40     24.43 o 
   2   8   1      277.27      287.23     14.32 o 
   3   8   1     2471.56     2492.10     30.00 o 
   4   8   1      840.68      817.76     19.80 o 
   5   8   1      938.13      928.33     18.68 o 
   6   8   1      108.52       82.08     12.11 o 
   7   8   1      417.78      411.99     21.91 o 
   8   8   1       35.46       36.96     14.40 o 
   9   8   1      702.95      730.69     36.11 o 
  10   8   1       44.32       28.11     18.14 o 
  -9   9   1       28.05       31.58     11.82 o 
  -8   9   1     1481.78     1462.10     38.85 o 
  -7   9   1      472.85      545.28     26.59 o 
  -6   9   1     1150.79     1123.76     37.50 o 
  -5   9   1      496.07      483.41     14.73 o 
  -4   9   1     2154.62     2117.66     31.41 o 
  -3   9   1       14.14       18.03      8.51 o 
  -2   9   1     2460.52     2440.39     34.52 o 
  -1   9   1       78.09       93.29      8.46 o 
   0   9   1     2172.31     2237.42     34.99 o 
   1   9   1      384.79      373.74     12.09 o 
   2   9   1     1850.08     1877.28     31.17 o 
   3   9   1      212.12      228.00     12.11 o 
   4   9   1      666.75      693.56     18.44 o 
   5   9   1        0.25       -3.65      6.35 o 
   6   9   1     1741.10     1712.65     29.57 o 
   7   9   1      577.32      510.28     34.16 o 
   8   9   1      874.52      883.23     29.89 o 
   9   9   1      142.29      108.19     28.02 o 
  -8  10   1        3.54        3.09     15.05 o 
  -7  10   1      461.14      483.75     22.71 o 
  -6  10   1        0.38        8.93      6.08 o 
  -5  10   1      756.27      697.34     28.83 o 
  -4  10   1       57.76       59.13      9.21 o 
  -3  10   1     1406.94     1442.35     29.42 o 
  -2  10   1       10.39       -1.06      7.06 o 
  -1  10   1     2549.55     2544.94     49.34 o 
   0  10   1      247.08      269.44     13.70 o 
   1  10   1     1392.09     1410.40     27.82 o 
   2  10   1       96.97       93.43      9.01 o 
   3  10   1      776.71      768.46     17.15 o 
   4  10   1        3.12       12.26      8.40 o 
   5  10   1     1272.52     1201.75     28.50 o 
   6  10   1        2.78       23.95      9.89 o 
   7  10   1      657.79      696.74     37.38 o 
   8  10   1      127.14      130.51     15.59 o 
  -7  11   1      161.13      171.94     29.63 o 
  -6  11   1      228.51      229.94     21.77 o 
  -5  11   1      110.37       91.33      9.97 o 
  -4  11   1      100.67      109.34      8.99 o 
  -3  11   1      321.05      340.96     18.81 o 
  -2  11   1      283.95      305.45     18.42 o 
  -1  11   1      376.95      386.59     21.64 o 
   0  11   1       49.85       47.12     12.68 o 
   1  11   1      138.05      156.97     12.39 o 
   2  11   1      787.49      801.93     18.38 o 
   3  11   1       18.85       13.75      7.44 o 
   4  11   1      265.79      249.56     13.28 o 
   5  11   1        1.07        4.38      7.45 o 
   6  11   1      121.28       90.20     19.75 o 
   7  11   1        5.71        2.51     11.73 o 
  -5  12   1      404.91      397.23     20.64 o 
  -4  12   1        5.98        7.42      9.36 o 
  -3  12   1      492.36      496.35     19.50 o 
  -2  12   1       52.04       30.91     14.44 o 
  -1  12   1     1404.65     1439.07     38.11 o 
   0  12   1       24.69       16.34     15.29 o 
   1  12   1     2121.25     2098.94     51.55 o 
   2  12   1       28.44       22.78      9.03 o 
   3  12   1      811.12      814.06     25.63 o 
   4  12   1       73.21       52.51     12.83 o 
   5  12   1      370.18      369.31     47.12 o 
   0  13   1       64.07       10.41     25.42 o 
 -12   0   2      495.33      512.74     60.31 o 
 -10   0   2      150.01      138.41     25.87 o 
  -8   0   2     5424.58     5433.92    128.44 o 
  -6   0   2    10405.82    10453.74    184.37 o 
  -4   0   2     8184.97     7447.58    108.97 o 
  -2   0   2    10206.35     9963.90     95.13 o 
   2   0   2     5297.09     5158.00     72.99 o 
   4   0   2    10002.22     9388.33    153.68 o 
   6   0   2     9540.69     8944.90    163.30 o 
   8   0   2     4312.66     4251.18     95.54 o 
  10   0   2     6076.54     5847.98    149.00 o 
  12   0   2     2141.86     2024.56    129.24 o 
 -13   1   2       10.87       52.37     22.75 o 
 -12   1   2      530.43      556.84     32.75 o 
 -11   1   2      735.13      704.25     27.35 o 
 -10   1   2     1467.56     1429.06     39.74 o 
  -9   1   2      537.04      543.47     24.47 o 
  -8   1   2     2666.09     2548.59     42.33 o 
  -7   1   2       72.63       85.37     13.29 o 
  -6   1   2     4288.53     4157.73     91.74 o 
  -5   1   2     2537.57     2446.08     49.62 o 
  -4   1   2     5178.09     5122.66     51.79 o 
  -3   1   2     1218.98     1247.48     17.14 o 
  -2   1   2    18943.19    20713.41    420.86 o 
  -1   1   2      232.29      277.68      4.91 o 
   0   1   2     3621.26     4134.47     43.94 o 
   1   1   2     5283.48     5125.68     45.44 o 
   2   1   2     1343.59     1314.60     17.05 o 
   3   1   2      285.03      283.77      9.58 o 
   4   1   2     5424.65     5599.10     65.26 o 
   5   1   2     1431.72     1397.07     21.35 o 
   6   1   2     1328.37     1277.46     26.00 o 
   7   1   2      841.33      767.02     22.18 o 
   8   1   2      183.13      189.61     14.16 o 
   9   1   2        6.45       25.68     13.89 o 
  10   1   2      143.51      129.48     19.52 o 
  11   1   2      536.36      542.32     31.33 o 
  12   1   2       89.21      113.49     19.23 o 
  13   1   2       83.93       86.31     20.28 o 
 -13   2   2      127.49      137.44     23.51 o 
 -12   2   2      545.60      583.86     26.85 o 
 -11   2   2     1676.54     1646.05     39.03 o 
 -10   2   2     2668.00     2618.05     51.00 o 
  -9   2   2     1398.97     1370.74     36.89 o 
  -8   2   2     3886.86     3812.70     57.73 o 
  -7   2   2      318.79      334.17     15.85 o 
  -6   2   2     6086.00     5816.04     62.68 o 
  -5   2   2    15300.05    16243.05    181.34 o 
  -4   2   2     7893.06     7526.40     76.65 o 
  -3   2   2    13392.08    13239.27    145.86 o 
  -2   2   2    44264.85    49869.03    761.65 o 
  -1   2   2     1537.69     1498.51     15.71 o 
   0   2   2    23753.80    27221.08    298.09 o 
   1   2   2    13941.80    14826.75    278.24 o 
   2   2   2    15182.27    14855.36    172.44 o 
   3   2   2      313.21      302.05     12.08 o 
   4   2   2    13230.76    13397.64    158.96 o 
   5   2   2     2293.52     2354.47     30.83 o 
   6   2   2     5595.45     5263.61     67.37 o 
   7   2   2      227.33      242.57     14.59 o 
   8   2   2     5150.09     5110.37     77.23 o 
   9   2   2       52.37       39.53     14.63 o 
  10   2   2     1491.09     1455.82     39.80 o 
  11   2   2       12.60       27.02     15.17 o 
  12   2   2      653.38      712.52     43.38 o 
  13   2   2       19.38        9.99     15.46 o 
 -13   3   2      124.84      121.36     21.46 o 
 -12   3   2      424.16      435.99     27.15 o 
 -11   3   2      638.39      662.78     25.85 o 
 -10   3   2      106.23      109.98     13.30 o 
  -9   3   2     3312.54     3300.46     49.14 o 
  -8   3   2      618.25      594.60     17.55 o 
  -7   3   2     1587.45     1492.56     26.78 o 
  -6   3   2     2001.95     1981.84     30.04 o 
  -5   3   2     1817.37     1584.79     22.88 o 
  -4   3   2     1117.78     1080.11     20.33 o 
  -3   3   2     8995.57     8701.76    121.48 o 
  -2   3   2       15.81       46.46      3.10 o 
  -1   3   2      509.23      471.79      6.27 o 
   0   3   2     1992.54     1910.84     20.84 o 
   1   3   2    10479.18    10710.44    115.34 o 
   2   3   2     3725.45     3545.58     35.66 o 
   3   3   2     4734.71     4572.11     49.58 o 
   4   3   2       38.57       43.55      8.77 o 
   5   3   2     2763.19     2541.71     33.00 o 
   6   3   2        4.76        5.48      7.47 o 
   7   3   2     4059.89     4092.15     56.80 o 
   8   3   2      361.48      370.24     19.25 o 
   9   3   2     1960.32     1999.44     47.84 o 
  10   3   2       77.36      100.53     19.21 o 
  11   3   2      184.73      173.82     23.33 o 
  12   3   2       36.95       49.03     20.07 o 
 -13   4   2      452.43      518.77     29.47 o 
 -12   4   2      740.36      767.16     35.84 o 
 -11   4   2      441.55      457.53     23.28 o 
 -10   4   2      700.61      718.49     26.95 o 
  -9   4   2      394.26      414.44     18.32 o 
  -8   4   2      858.16      879.88     23.73 o 
  -7   4   2     3168.86     3152.19     45.21 o 
  -6   4   2     2857.19     2795.86     42.43 o 
  -5   4   2     1325.93     1243.00     19.34 o 
  -4   4   2     2273.85     2288.81     32.75 o 
  -3   4   2      445.29      390.14      9.45 o 
  -2   4   2     1269.30     1183.31     12.53 o 
  -1   4   2        2.57        1.82      2.69 o 
   0   4   2        6.96        9.11      3.48 o 
   1   4   2     6086.46     6266.24     50.30 o 
   2   4   2    17273.87    17602.15    255.81 o 
   3   4   2     1004.98      975.19     20.20 o 
   4   4   2     3520.13     3579.90     46.24 o 
   5   4   2      184.53      207.45     11.41 o 
   6   4   2     1764.32     1670.97     35.68 o 
   7   4   2      102.15      102.57     11.62 o 
   8   4   2     1211.82     1211.77     29.75 o 
   9   4   2       38.14       35.78     13.55 o 
  10   4   2      497.56      536.64     30.26 o 
  11   4   2       48.02       71.49     20.30 o 
  12   4   2      405.04      473.17     46.70 o 
 -12   5   2      120.49       73.65     24.67 o 
 -11   5   2      493.18      540.68     41.47 o 
 -10   5   2      419.53      421.24     26.49 o 
  -9   5   2     1053.14     1071.49     31.17 o 
  -8   5   2      140.25      150.05     14.74 o 
  -7   5   2     5589.53     5563.16     84.16 o 
  -6   5   2     1420.53     1389.62     27.07 o 
  -5   5   2     7608.75     7660.42    105.42 o 
  -4   5   2      260.31      277.53     12.28 o 
  -3   5   2     6251.51     6245.58     53.43 o 
  -2   5   2      428.81      391.37      6.05 o 
  -1   5   2    12339.51    12944.67    109.99 o 
   0   5   2     2537.40     2587.64     22.94 o 
   1   5   2     7255.26     7152.83     69.95 o 
   2   5   2     1096.96     1068.29     17.46 o 
   3   5   2    11508.31    11449.17    135.52 o 
   4   5   2      469.84      517.54     23.54 o 
   5   5   2     4877.15     4784.64     69.61 o 
   6   5   2       73.81       68.92      9.89 o 
   7   5   2     2695.86     2631.54     59.64 o 
   8   5   2      368.41      355.38     20.40 o 
   9   5   2     2763.07     2709.25     55.50 o 
  10   5   2      100.85       63.49     18.45 o 
  11   5   2     1380.85     1460.10     46.40 o 
  12   5   2        1.97       -1.81     13.48 o 
 -12   6   2       29.07        7.12     16.23 o 
 -11   6   2      292.14      317.55     24.94 o 
 -10   6   2      128.14      137.54     16.82 o 
  -9   6   2     1812.56     1798.93     42.90 o 
  -8   6   2       90.89      128.67     19.34 o 
  -7   6   2     1842.29     1852.67     42.91 o 
  -6   6   2        1.54        5.52     10.00 o 
  -5   6   2     1497.78     1396.44     25.13 o 
  -4   6   2      393.20      390.41      9.22 o 
  -3   6   2     1866.80     1880.16     20.60 o 
  -2   6   2        0.66        3.55      3.69 o 
  -1   6   2     3210.32     3305.41     31.84 o 
   0   6   2     1040.32     1088.87     22.35 o 
   1   6   2      354.21      307.69      9.24 o 
   2   6   2      283.57      287.55      7.80 o 
   3   6   2     2481.15     2438.00     30.04 o 
   4   6   2      416.84      453.56     15.10 o 
   5   6   2      180.16      175.74     12.78 o 
   6   6   2      372.19      370.61     16.16 o 
   7   6   2      279.79      235.82     17.10 o 
   8   6   2       25.46       26.28     11.52 o 
   9   6   2      185.98      174.09     16.79 o 
  10   6   2       36.09       53.37     14.69 o 
  11   6   2       16.70       14.16     15.40 o 
 -11   7   2      169.19      139.12     26.39 o 
 -10   7   2        1.36       -1.79     14.61 o 
  -9   7   2      598.83      637.81     29.62 o 
  -8   7   2     1062.86     1041.25     28.27 o 
  -7   7   2     2723.26     2570.94     47.55 o 
  -6   7   2      249.40      255.51     10.95 o 
  -5   7   2     2871.71     2725.77     32.59 o 
  -4   7   2      210.20      221.42      7.12 o 
  -3   7   2     3911.77     3813.35     44.82 o 
  -2   7   2      667.24      720.04     11.87 o 
  -1   7   2     9137.58     9269.44     91.06 o 
   0   7   2      145.87      144.05      8.26 o 
   1   7   2     9780.42     9616.76    106.53 o 
   2   7   2      748.89      747.21     16.14 o 
   3   7   2     5889.03     5984.42     64.04 o 
   4   7   2      286.78      278.94     13.48 o 
   5   7   2     3968.34     3788.94     58.19 o 
   6   7   2       33.91       38.70     12.84 o 
   7   7   2     2817.58     2922.20     63.57 o 
   8   7   2        0.10       10.88     15.97 o 
   9   7   2     2229.94     2243.27     58.73 o 
  10   7   2        2.86       -3.56     15.26 o 
  11   7   2     1678.51     1789.34     67.70 o 
 -10   8   2      113.93       84.71     20.96 o 
  -9   8   2      245.64      276.82     28.24 o 
  -8   8   2        1.02       12.88      6.94 o 
  -7   8   2      594.34      519.98     33.08 o 
  -6   8   2      249.03      223.25     11.40 o 
  -5   8   2     1193.03     1165.75     26.16 o 
  -4   8   2      629.02      636.06     19.79 o 
  -3   8   2     1053.29     1059.25     19.86 o 
  -2   8   2      128.33      167.45      9.65 o 
  -1   8   2     2271.40     2239.17     23.67 o 
   0   8   2      250.30      233.68      8.67 o 
   1   8   2      103.19      114.88      7.59 o 
   2   8   2     1930.00     1928.39     28.33 o 
   3   8   2     1264.89     1206.33     20.08 o 
   4   8   2      611.18      618.91     16.79 o 
   5   8   2      737.05      760.78     20.72 o 
   6   8   2      370.53      331.07     17.80 o 
   7   8   2      298.37      315.53     20.34 o 
   8   8   2       86.13      134.29     18.04 o 
   9   8   2      261.84      249.10     46.90 o 
  10   8   2      284.88      246.19     97.06 o 
  -9   9   2      518.04      548.85     25.85 o 
  -8   9   2       67.17       58.40     12.71 o 
  -7   9   2     1095.02     1003.17     47.69 o 
  -6   9   2      859.18      832.49     25.11 o 
  -5   9   2      328.14      331.15     14.43 o 
  -4   9   2     1714.20     1683.58     26.09 o 
  -3   9   2     2225.34     2203.51     41.18 o 
  -2   9   2      205.31      214.62     18.11 o 
  -1   9   2     3185.01     3129.78     46.63 o 
   0   9   2      253.46      234.27     12.00 o 
   1   9   2     2334.52     2363.70     33.91 o 
   2   9   2      163.17      164.75     11.21 o 
   3   9   2     1524.01     1552.39     28.12 o 
   4   9   2       95.29      118.45     11.94 o 
   5   9   2     1014.05     1042.91     26.28 o 
   6   9   2        4.77       11.72      7.84 o 
   7   9   2     1364.29     1344.10     43.28 o 
   8   9   2       73.86       78.79     16.27 o 
   9   9   2      297.52      320.74     66.63 o 
  -8  10   2      497.17      523.06     26.42 o 
  -7  10   2       45.53       37.03     14.06 o 
  -6  10   2      194.72      150.42     13.69 o 
  -5  10   2       93.21       88.32     10.86 o 
  -4  10   2      766.04      751.21     24.42 o 
  -3  10   2        1.12       -2.51     10.07 o 
  -2  10   2     1888.50     1904.68     34.84 o 
  -1  10   2       51.19       54.41     12.06 o 
   0  10   2     1086.61     1124.18     21.65 o 
   1  10   2        0.62       -1.44      7.36 o 
   2  10   2     1678.71     1686.16     28.33 o 
   3  10   2      237.62      265.14     13.23 o 
   4  10   2      606.42      604.44     18.24 o 
   5  10   2       13.49        8.99      8.95 o 
   6  10   2     1494.87     1446.00     34.46 o 
   7  10   2        0.63       -8.15      9.50 o 
   8  10   2      961.79      895.90     51.06 o 
  -7  11   2      268.72      276.70     31.40 o 
  -6  11   2      463.23      389.51     57.92 o 
  -5  11   2      240.08      230.95     19.84 o 
  -4  11   2      109.61      144.64     15.49 o 
  -3  11   2      327.55      332.23     20.12 o 
  -2  11   2      436.55      412.13     23.34 o 
  -1  11   2       16.22       21.51     14.80 o 
   0  11   2      317.73      369.95     16.30 o 
   1  11   2       42.37       42.69      9.64 o 
   2  11   2      106.73       91.41     10.44 o 
   3  11   2      553.92      546.98     17.53 o 
   4  11   2      198.77      185.71     13.00 o 
   5  11   2       41.01       48.05     11.63 o 
   6  11   2       88.61       62.01     14.12 o 
  -5  12   2       79.27       62.92     16.48 o 
  -4  12   2      420.74      432.20     22.46 o 
  -3  12   2       31.25       24.51     10.73 o 
  -2  12   2      737.46      705.15     34.16 o 
  -1  12   2       34.77       11.40     19.99 o 
   0  12   2      962.96     1087.77     40.76 o 
   1  12   2      259.15      242.26     18.18 o 
   2  12   2     1267.51     1271.96     27.50 o 
   3  12   2       31.23       37.47     12.22 o 
   4  12   2      618.08      643.23     25.05 o 
 -13   0   3      105.55      117.06     23.70 o 
 -11   0   3       72.96       79.55     20.58 o 
  -9   0   3     3744.47     3661.20     91.45 o 
  -7   0   3     2907.43     2723.08     58.97 o 
  -5   0   3    13784.12    13817.63    283.35 o 
  -3   0   3     9133.74     8844.93    103.69 o 
  -1   0   3     1087.22      978.58     12.37 o 
   1   0   3    11146.54    11144.63    160.04 o 
   3   0   3     8458.64     8095.10    119.08 o 
   5   0   3      230.45       94.50     14.01 o 
   7   0   3     4529.26     4586.01     96.90 o 
   9   0   3     2397.25     2364.64    102.51 o 
  11   0   3      979.52     1012.52     48.15 o 
  13   0   3      996.85     1025.84     59.57 o 
 -13   1   3      634.78      691.16     30.97 o 
 -12   1   3        0.05        6.55      9.49 o 
 -11   1   3      772.03      743.07     27.16 o 
 -10   1   3      263.52      311.80     30.37 o 
  -9   1   3     3099.57     3050.15     45.86 o 
  -8   1   3        3.35        9.09      7.48 o 
  -7   1   3     3726.53     3643.53     41.80 o 
  -6   1   3        0.33        5.76      6.38 o 
  -5   1   3    19482.63    20041.61    229.29 o 
  -4   1   3      438.68      397.77     13.83 o 
  -3   1   3     8169.74     8144.42     61.94 o 
  -2   1   3    26622.64    29604.49    321.65 o 
  -1   1   3    30133.78    35222.53    377.08 o 
   0   1   3      609.87      562.99      7.79 o 
   1   1   3    22660.34    24672.47    343.80 o 
   2   1   3      103.45      109.24      6.14 o 
   3   1   3     7140.39     6984.05     83.54 o 
   4   1   3     8726.35     9367.89    110.16 o 
   5   1   3    11760.60    11984.99    147.68 o 
   6   1   3     1274.94     1292.86     22.98 o 
   7   1   3      386.24      384.15     16.81 o 
   8   1   3       56.11       67.82     14.02 o 
   9   1   3      193.06      220.01     17.05 o 
  10   1   3       18.37       18.25     13.16 o 
  11   1   3      755.79      780.51     36.92 o 
  12   1   3       57.99       78.51     20.13 o 
  13   1   3       58.16       72.73     24.34 o 
 -13   2   3      127.86      127.13     17.35 o 
 -12   2   3      560.71      606.33     34.61 o 
 -11   2   3     1355.23     1348.94     34.29 o 
 -10   2   3     1126.61     1083.81     33.09 o 
  -9   2   3     2657.10     2645.86     42.24 o 
  -8   2   3      255.58      249.26     13.93 o 
  -7   2   3     6351.01     6335.75    104.05 o 
  -6   2   3      118.78       87.58      9.83 o 
  -5   2   3    11693.00    11914.47    137.42 o 
  -4   2   3    14709.12    14993.43    172.45 o 
  -3   2   3      626.61      544.12      8.38 o 
  -2   2   3     7248.41     8052.07    186.24 o 
  -1   2   3    64131.95    75557.13   1078.09 o 
   0   2   3     2614.83     2717.92     28.89 o 
   1   2   3    16653.72    16811.37    186.04 o 
   2   2   3     1150.87     1050.75     16.10 o 
   3   2   3    10596.41    10550.13    123.89 o 
   4   2   3     7301.08     7369.99     87.41 o 
   5   2   3     5974.94     5576.07     68.04 o 
   6   2   3     1078.98     1039.19     24.29 o 
   7   2   3     6185.06     6042.84     80.30 o 
   8   2   3      221.73      222.14     18.69 o 
   9   2   3     3998.39     3959.31     65.48 o 
  10   2   3      539.73      545.15     27.26 o 
  11   2   3      936.01      974.44     40.67 o 
  12   2   3        8.78       -3.68     13.25 o 
 -13   3   3     1236.54     1244.48     42.52 o 
 -12   3   3       44.34       44.08     18.33 o 
 -11   3   3     1287.91     1308.40     34.94 o 
 -10   3   3      122.93      124.82     15.29 o 
  -9   3   3      887.90      905.10     38.87 o 
  -8   3   3      296.17      297.66     16.24 o 
  -7   3   3     2223.78     2084.10     30.28 o 
  -6   3   3     1973.97     1946.77     34.12 o 
  -5   3   3     4821.16     4861.50     53.97 o 
  -4   3   3        5.74        4.78      5.07 o 
  -3   3   3     2423.15     2444.72     20.28 o 
  -2   3   3     5533.17     5579.87     48.66 o 
  -1   3   3     4397.16     4968.60     35.94 o 
   0   3   3    22180.45    24025.82    616.30 o 
   1   3   3      799.04      707.35     14.18 o 
   2   3   3     9433.89     9384.42    100.07 o 
   3   3   3     4624.82     4691.31     53.69 o 
   4   3   3     7481.00     7417.87     86.37 o 
   5   3   3       19.09       14.44     11.68 o 
   6   3   3     3890.53     3695.49     55.09 o 
   7   3   3      100.57      101.03     11.57 o 
   8   3   3     1891.04     1860.10     42.88 o 
   9   3   3      500.97      511.49     26.84 o 
  10   3   3     1751.17     1793.45     50.14 o 
  11   3   3       37.31       61.46     22.75 o 
  12   3   3      344.88      355.66     37.75 o 
 -13   4   3      288.28      298.06     26.75 o 
 -12   4   3      944.10      977.22     33.98 o 
 -11   4   3       74.20       64.59     17.27 o 
 -10   4   3      402.28      470.20     36.56 o 
  -9   4   3       47.75       52.15     12.45 o 
  -8   4   3     2934.31     2866.87     47.81 o 
  -7   4   3     1309.64     1296.81     26.78 o 
  -6   4   3     2156.62     2121.64     30.03 o 
  -5   4   3      165.91      139.63     10.58 o 
  -4   4   3     3929.87     3941.85     42.35 o 
  -3   4   3     1438.91     1370.08     16.24 o 
  -2   4   3     2900.94     2804.87     27.93 o 
  -1   4   3      356.31      341.10      6.78 o 
   0   4   3      229.08      180.09      5.35 o 
   1   4   3     6730.89     6595.99     69.96 o 
   2   4   3     7010.96     7089.31     91.26 o 
   3   4   3     6809.02     6774.39     76.46 o 
   4   4   3      854.58      839.18     16.92 o 
   5   4   3     2588.98     2608.16     40.11 o 
   6   4   3      127.86      129.16     11.98 o 
   7   4   3      460.56      458.82     27.91 o 
   8   4   3     1176.46     1198.47     32.22 o 
   9   4   3     1470.88     1447.78     38.38 o 
  10   4   3      256.80      220.59     21.57 o 
  11   4   3      548.64      629.62     42.99 o 
  12   4   3       56.11       95.57     20.09 o 
 -12   5   3      143.45      160.40     22.28 o 
 -11   5   3       28.24       58.26     14.99 o 
 -10   5   3      654.19      677.18     28.52 o 
  -9   5   3       89.67      106.40     14.91 o 
  -8   5   3     1499.03     1475.70     35.85 o 
  -7   5   3     1366.49     1344.93     28.15 o 
  -6   5   3     6880.14     6800.86     85.61 o 
  -5   5   3        1.14       14.13      6.34 o 
  -4   5   3     3862.91     3803.08     37.64 o 
  -3   5   3      114.42      127.15      6.94 o 
  -2   5   3     2623.14     2595.15     29.97 o 
  -1   5   3      407.73      433.80      6.94 o 
   0   5   3    13041.16    13488.87    130.99 o 
   1   5   3     4887.71     5116.06     46.14 o 
   2   5   3     9368.10     9040.20    101.48 o 
   3   5   3     2167.17     2194.03     39.97 o 
   4   5   3     6569.31     6620.66     96.47 o 
   5   5   3       56.27       45.72      8.38 o 
   6   5   3     1087.41     1099.24     28.39 o 
   7   5   3     1291.83     1264.21     30.69 o 
   8   5   3     3339.34     3170.04     54.66 o 
   9   5   3     1393.84     1429.34     39.62 o 
  10   5   3     1857.56     1873.89     46.16 o 
  11   5   3      107.94      106.24     19.11 o 
  12   5   3      609.14      714.50     43.27 o 
 -12   6   3      492.59      508.78     34.03 o 
 -11   6   3       13.10       16.84     20.81 o 
 -10   6   3      920.13      938.85     58.68 o 
  -9   6   3        0.19        8.63     11.20 o 
  -8   6   3     2557.25     2566.87     61.10 o 
  -7   6   3       69.58       97.22     11.26 o 
  -6   6   3     5539.80     5378.70     77.40 o 
  -5   6   3      568.19      532.31     18.53 o 
  -4   6   3     5284.68     5353.31     49.18 o 
  -3   6   3      133.04      163.30      8.34 o 
  -2   6   3     7079.64     7274.32     75.64 o 
  -1   6   3       10.96       16.64      4.02 o 
   0   6   3     9171.23     9541.23     89.82 o 
   1   6   3       43.97       59.74      5.45 o 
   2   6   3     2323.39     2202.86     23.90 o 
   3   6   3       54.32       61.61      8.35 o 
   4   6   3     1700.91     1681.27     31.66 o 
   5   6   3        0.02        1.29      8.14 o 
   6   6   3      879.58      843.45     32.89 o 
   7   6   3       39.31       39.64     14.54 o 
   8   6   3        1.38        9.13     15.70 o 
   9   6   3       52.64       55.67     15.60 o 
  10   6   3      147.06      135.97     20.19 o 
  11   6   3        7.62        2.93     11.81 o 
 -11   7   3       60.66       42.85     15.31 o 
 -10   7   3      703.76      682.84     31.04 o 
  -9   7   3      156.66      135.23     19.14 o 
  -8   7   3     2137.99     2151.77     52.15 o 
  -7   7   3      925.68      925.07     31.98 o 
  -6   7   3     1739.30     1651.55     38.55 o 
  -5   7   3       31.49       44.45      8.88 o 
  -4   7   3     4536.90     4500.03     42.90 o 
  -3   7   3       37.29       33.14      6.96 o 
  -2   7   3     1869.23     1860.82     23.75 o 
  -1   7   3       32.93       32.06      5.23 o 
   0   7   3     3615.49     3582.40     33.84 o 
   1   7   3     1533.60     1617.83     19.38 o 
   2   7   3     2882.70     2729.79     32.67 o 
   3   7   3      107.67      130.80      9.96 o 
   4   7   3     1149.50     1066.28     24.36 o 
   5   7   3      100.41       96.29     13.75 o 
   6   7   3     1896.85     1884.34     42.65 o 
   7   7   3      393.47      409.88     20.13 o 
   8   7   3     1790.78     1857.63     45.66 o 
   9   7   3        3.12       -2.34     12.60 o 
  10   7   3      736.89      789.84     43.94 o 
 -10   8   3      654.20      689.78     28.94 o 
  -9   8   3        9.88        4.80     11.82 o 
  -8   8   3      632.67      647.56     23.54 o 
  -7   8   3        6.78        6.07      5.16 o 
  -6   8   3     2543.56     2472.87     39.57 o 
  -5   8   3       38.08       22.68      4.47 o 
  -4   8   3     1888.44     1903.88     29.95 o 
  -3   8   3      293.02      306.90     17.14 o 
  -2   8   3     2590.42     2502.08     33.57 o 
  -1   8   3      117.19      122.93      8.57 o 
   0   8   3     1773.75     1817.31     24.92 o 
   1   8   3      455.62      454.10     11.59 o 
   2   8   3     1572.65     1581.72     24.86 o 
   3   8   3      842.42      868.97     21.88 o 
   4   8   3     1932.15     1971.66     29.20 o 
   5   8   3     1010.31      973.87     39.18 o 
   6   8   3     1105.49     1056.74     23.04 o 
   7   8   3        5.14       11.18     10.90 o 
   8   8   3       84.35       55.75     17.37 o 
   9   8   3      165.51      185.37     39.05 o 
  10   8   3      173.40      130.50     30.57 o 
  -9   9   3      384.11      425.67     29.10 o 
  -8   9   3      669.46      656.92     25.01 o 
  -7   9   3      364.74      416.70     21.80 o 
  -6   9   3      739.04      770.97     25.77 o 
  -5   9   3      788.10      785.40     24.53 o 
  -4   9   3      407.47      432.37     17.98 o 
  -3   9   3     1054.30     1067.76     22.13 o 
  -2   9   3      663.64      671.95     19.82 o 
  -1   9   3        6.64       13.65      6.27 o 
   0   9   3     1318.08     1363.47     26.31 o 
   1   9   3      308.70      314.86     12.32 o 
   2   9   3     1900.06     1898.02     26.76 o 
   3   9   3      338.37      332.20     15.91 o 
   4   9   3      394.31      443.00     17.38 o 
   5   9   3      223.60      229.02     18.42 o 
   6   9   3      957.04      918.93     27.42 o 
   7   9   3        0.83        6.10      9.09 o 
   8   9   3     1077.69     1026.56     61.28 o 
   9   9   3       75.14       62.99     20.50 o 
  -8  10   3        9.23       22.51     13.61 o 
  -7  10   3      271.59      264.83     22.07 o 
  -6  10   3      240.30      225.82     18.22 o 
  -5  10   3       73.42       66.41     11.59 o 
  -4  10   3      497.72      523.39     19.58 o 
  -3  10   3      766.56      776.73     21.88 o 
  -2  10   3      212.62      198.41     16.51 o 
  -1  10   3     1913.44     1899.50     36.26 o 
   0  10   3      148.66      150.75     10.75 o 
   1  10   3     1647.03     1683.82     27.74 o 
   2  10   3      510.89      501.03     13.66 o 
   3  10   3      911.14      892.46     20.23 o 
   4  10   3      495.84      455.98     16.47 o 
   5  10   3     1167.22     1111.81     28.08 o 
   6  10   3        9.02        4.59      8.72 o 
   7  10   3      918.22      835.58     27.48 o 
   8  10   3      221.87      143.89     41.96 o 
  -7  11   3      443.01      410.76     25.77 o 
  -6  11   3      370.96      362.07     23.32 o 
  -5  11   3      785.70      759.25     26.72 o 
  -4  11   3       22.48       22.85     11.04 o 
  -3  11   3     1066.37     1019.95     33.92 o 
  -2  11   3     1092.09     1036.57     53.07 o 
  -1  11   3      296.69      319.73     20.93 o 
   0  11   3       32.17       32.99     12.09 o 
   1  11   3      122.90      109.02      9.96 o 
   2  11   3      133.85      144.33     10.79 o 
   3  11   3      425.94      406.67     17.77 o 
   4  11   3      647.31      635.84     22.14 o 
   5  11   3       31.37       30.42     12.39 o 
   6  11   3       12.13       15.99     11.56 o 
  -5  12   3      467.17      432.36     24.25 o 
  -4  12   3        0.33       10.04     10.70 o 
  -3  12   3      302.70      335.19     27.34 o 
  -2  12   3       46.95       41.34     13.17 o 
  -1  12   3      600.56      626.33     39.63 o 
   0  12   3       59.55       76.10     25.22 o 
   1  12   3      776.13      741.66     22.37 o 
   2  12   3       33.66       36.74     10.56 o 
   3  12   3      822.47      838.29     25.34 o 
   4  12   3      156.57       88.89     22.14 o 
 -12   0   4       71.08      149.18     26.46 o 
 -10   0   4      150.23      140.06     20.30 o 
  -8   0   4       96.36       86.61     14.84 o 
  -6   0   4     1332.29     1184.31     21.16 o 
  -4   0   4       58.59       23.52      7.02 o 
  -2   0   4     5008.24     5514.52     59.85 o 
   0   0   4    12790.08    13215.37    182.51 o 
   2   0   4     6293.58     6032.44     96.89 o 
   4   0   4     8829.11     8783.63    239.19 o 
   6   0   4     4229.64     3930.89     71.25 o 
   8   0   4     4688.37     4805.08    100.35 o 
  10   0   4     1672.88     1699.52     84.65 o 
  12   0   4      795.32      793.25     59.40 o 
 -13   1   4       48.23       53.18     15.93 o 
 -12   1   4     1159.82     1189.43     30.40 o 
 -11   1   4       62.43       58.88     11.26 o 
 -10   1   4     2971.27     2906.02     40.39 o 
  -9   1   4        0.43       -5.07      6.94 o 
  -8   1   4     4412.04     4315.93     46.83 o 
  -7   1   4      179.45      227.39     10.17 o 
  -6   1   4     3374.95     3042.12     45.00 o 
  -5   1   4      427.19      445.49      8.45 o 
  -4   1   4    32711.64    35070.29    381.69 o 
  -3   1   4     4945.80     4939.65     37.04 o 
  -2   1   4    13051.67    13239.51    208.45 o 
  -1   1   4    12347.77    13518.71    363.75 o 
   0   1   4     2858.37     2998.74     26.62 o 
   1   1   4     1679.14     1722.33     21.09 o 
   2   1   4     9913.34     9442.55     96.17 o 
   3   1   4       72.43       62.12      6.50 o 
   4   1   4     6204.82     5768.28     81.53 o 
   5   1   4     2698.67     2944.74     37.30 o 
   6   1   4     4740.41     4530.34     67.54 o 
   7   1   4      362.32      353.30     16.78 o 
   8   1   4      551.34      540.37     22.40 o 
   9   1   4      150.89      142.77     17.03 o 
  10   1   4     1582.55     1621.11     51.78 o 
  11   1   4        0.31        5.48     13.64 o 
  12   1   4      708.88      704.81     36.05 o 
 -13   2   4      725.11      738.01     33.23 o 
 -12   2   4       66.01       64.14     12.16 o 
 -11   2   4      232.92      203.50     16.20 o 
 -10   2   4      799.93      808.38     19.68 o 
  -9   2   4      648.15      632.39     18.62 o 
  -8   2   4     2169.37     2133.15     37.63 o 
  -7   2   4       95.07      101.70      7.78 o 
  -6   2   4     5337.55     5366.51     49.56 o 
  -5   2   4     9278.23     9571.42     93.35 o 
  -4   2   4     5125.33     5098.57     66.58 o 
  -3   2   4       40.90       33.21      3.82 o 
  -2   2   4     3968.86     3871.59     27.94 o 
  -1   2   4     5617.32     5914.14     77.36 o 
   0   2   4    14556.26    15591.58    326.54 o 
   1   2   4     7992.02     8303.61     82.72 o 
   2   2   4    12369.18    12316.35    134.68 o 
   3   2   4     1361.08     1275.28     18.60 o 
   4   2   4    13459.30    13448.42    164.08 o 
   5   2   4     8772.42     9398.03    112.36 o 
   6   2   4      621.66      538.36     18.66 o 
   7   2   4       83.41       77.30     14.67 o 
   8   2   4     3590.51     3560.75     60.50 o 
   9   2   4      481.34      472.97     23.95 o 
  10   2   4     2296.47     2234.80     48.59 o 
  11   2   4      153.68      167.59     24.07 o 
  12   2   4      515.90      553.05     81.01 o 
 -13   3   4       10.30       34.46     12.27 o 
 -12   3   4     2163.10     2092.55     52.31 o 
 -11   3   4       16.49       12.87      9.82 o 
 -10   3   4      928.31      962.28     31.25 o 
  -9   3   4      235.55      263.13     14.19 o 
  -8   3   4     2008.26     1984.30     32.37 o 
  -7   3   4      283.60      277.16     12.20 o 
  -6   3   4     6980.95     6918.43     72.97 o 
  -5   3   4     3216.91     3430.12     67.69 o 
  -4   3   4     6861.66     7098.55     61.89 o 
  -3   3   4      975.89      986.08      8.70 o 
  -2   3   4     8456.06     8689.42     77.67 o 
  -1   3   4     1078.29     1038.86     11.48 o 
   0   3   4     2369.41     2174.72     18.38 o 
   1   3   4     5101.26     5062.74     51.81 o 
   2   3   4     4046.69     3910.05     42.43 o 
   3   3   4     2402.18     2305.81     28.36 o 
   4   3   4     5662.39     5791.38     71.26 o 
   5   3   4     2055.32     1979.20     28.74 o 
   6   3   4     1874.61     1766.67     34.07 o 
   7   3   4      445.10      414.64     18.20 o 
   8   3   4      167.61      178.36     17.93 o 
   9   3   4     1441.48     1451.25     35.58 o 
  10   3   4      107.54      102.58     18.10 o 
  11   3   4      781.12      790.79     41.87 o 
  12   3   4      157.78      154.54     25.97 o 
 -13   4   4      918.27      882.20     52.24 o 
 -12   4   4      169.46      169.62     15.79 o 
 -11   4   4     2035.71     2045.50     46.09 o 
 -10   4   4        0.83        8.43      7.81 o 
  -9   4   4     2345.96     2334.16     47.87 o 
  -8   4   4      371.78      390.52     21.18 o 
  -7   4   4     4944.71     4900.07     71.53 o 
  -6   4   4     2256.15     2212.20     32.78 o 
  -5   4   4     5999.33     5931.68     71.00 o 
  -4   4   4     5585.25     5563.43     45.91 o 
  -3   4   4    10910.48    11013.03    112.27 o 
  -2   4   4      347.65      322.93      8.13 o 
  -1   4   4     9932.89     9927.42     86.29 o 
   0   4   4     3755.66     3767.96     32.47 o 
   1   4   4     7792.06     8101.35     90.48 o 
   2   4   4     3099.57     3152.64     40.09 o 
   3   4   4     2589.11     2537.42     31.17 o 
   4   4   4      207.19      180.34      9.28 o 
   5   4   4     4003.44     4105.89     55.22 o 
   6   4   4      777.89      827.57     26.56 o 
   7   4   4     1751.62     1647.92     36.10 o 
   8   4   4      348.70      345.17     24.95 o 
   9   4   4       71.11       60.35     16.37 o 
  10   4   4      721.40      770.28     35.70 o 
  11   4   4      170.54      193.97     23.41 o 
  12   4   4      108.49      157.59     26.17 o 
 -12   5   4       51.42       43.48     12.42 o 
 -11   5   4       24.05       25.83     12.25 o 
 -10   5   4       12.63       -0.89      7.65 o 
  -9   5   4      604.34      639.93     24.53 o 
  -8   5   4      275.89      285.35     16.95 o 
  -7   5   4     1939.39     1925.13     31.96 o 
  -6   5   4      809.41      789.77     20.42 o 
  -5   5   4     4980.83     4954.25     58.06 o 
  -4   5   4        1.84        1.79      5.13 o 
  -3   5   4       89.63       95.88      8.75 o 
  -2   5   4      548.31      551.44     11.43 o 
  -1   5   4     2584.13     2627.23     22.19 o 
   0   5   4     1029.54     1058.88     15.09 o 
   1   5   4     9374.47     9355.33     96.80 o 
   2   5   4     6942.32     7309.22     87.37 o 
   3   5   4     6018.59     5984.75     89.34 o 
   4   5   4     1686.50     1745.66     26.18 o 
   5   5   4     3680.75     3673.16     55.17 o 
   6   5   4     1340.82     1324.16     31.38 o 
   7   5   4     1430.87     1474.44     34.14 o 
   8   5   4     1313.93     1336.93     38.65 o 
   9   5   4     3257.91     3400.38     71.17 o 
  10   5   4      197.94      162.16     20.85 o 
  11   5   4      912.41      953.41     50.03 o 
 -12   6   4        7.32       30.55     11.60 o 
 -11   6   4     1029.13     1055.56     37.72 o 
 -10   6   4       30.14       26.74     12.83 o 
  -9   6   4     2015.19     2084.01     44.20 o 
  -8   6   4      215.27      251.73     16.99 o 
  -7   6   4     3885.42     3838.28     58.35 o 
  -6   6   4       11.43       12.17      6.89 o 
  -5   6   4     3517.25     3465.83     40.37 o 
  -4   6   4      230.79      241.55      9.52 o 
  -3   6   4     9262.05     9297.06     98.17 o 
  -2   6   4        3.52        1.96      4.16 o 
  -1   6   4     4584.38     4480.06     44.59 o 
   0   6   4      355.11      362.74     10.52 o 
   1   6   4     2607.01     2481.84     27.44 o 
   2   6   4      242.13      272.01     10.51 o 
   3   6   4     6371.76     6340.43     79.17 o 
   4   6   4      730.66      759.99     32.13 o 
   5   6   4     1248.20     1204.19     31.85 o 
   6   6   4       24.45       21.29     11.18 o 
   7   6   4      886.38      924.19     30.40 o 
   8   6   4        8.63       -5.56     12.38 o 
   9   6   4      439.82      458.08     32.00 o 
  10   6   4       84.54       80.05     18.71 o 
  11   6   4      430.02      502.21     32.22 o 
 -11   7   4       37.15       18.21      9.64 o 
 -10   7   4       34.13       19.32      7.88 o 
  -9   7   4      435.29      461.35     21.30 o 
  -8   7   4      487.32      483.58     22.00 o 
  -7   7   4      793.82      781.11     29.16 o 
  -6   7   4      212.61      240.65     13.12 o 
  -5   7   4      901.37      914.39     18.40 o 
  -4   7   4      260.25      258.45     13.26 o 
  -3   7   4     1604.88     1598.71     23.41 o 
  -2   7   4      272.95      277.21     14.10 o 
  -1   7   4      559.12      563.46     12.11 o 
   0   7   4       40.70       51.84      6.62 o 
   1   7   4     4667.75     4633.12     47.78 o 
   2   7   4      869.07      893.08     15.09 o 
   3   7   4     2194.24     2120.89     27.10 o 
   4   7   4       58.07       72.68     11.67 o 
   5   7   4     1130.39     1130.19     38.33 o 
   6   7   4        5.58       13.09      9.56 o 
   7   7   4     1585.61     1678.27     43.24 o 
   8   7   4      232.91      150.61     38.72 o 
   9   7   4      716.72      793.21     39.34 o 
  10   7   4        0.08       -5.90     13.41 o 
 -10   8   4      136.83      117.22     20.11 o 
  -9   8   4      572.05      609.70     34.03 o 
  -8   8   4       19.65        7.25      6.66 o 
  -7   8   4      759.75      752.68     21.21 o 
  -6   8   4       29.70       19.79      9.49 o 
  -5   8   4     2276.43     2295.02     40.09 o 
  -4   8   4      275.24      282.30     12.42 o 
  -3   8   4     4538.36     4484.90     56.88 o 
  -2   8   4       89.50       82.93      8.07 o 
  -1   8   4     1567.02     1593.50     25.17 o 
   0   8   4      475.05      465.48     17.03 o 
   1   8   4     1889.07     1842.47     23.90 o 
   2   8   4      769.12      804.75     21.43 o 
   3   8   4     2324.90     2321.41     30.96 o 
   4   8   4       22.87       33.71      7.27 o 
   5   8   4     1027.97     1000.34     28.37 o 
   6   8   4      482.18      442.48     18.47 o 
   7   8   4     1341.98     1345.94     37.98 o 
   8   8   4        0.83       -1.64     10.67 o 
   9   8   4      191.73      188.81     46.20 o 
  -9   9   4      123.63      131.28     23.30 o 
  -8   9   4      343.83      351.22     33.29 o 
  -7   9   4      713.27      694.67     26.15 o 
  -6   9   4      689.77      661.10     23.18 o 
  -5   9   4      381.71      374.93     15.46 o 
  -4   9   4     1507.85     1494.03     33.39 o 
  -3   9   4      727.99      733.16     19.85 o 
  -2   9   4      619.86      606.46     23.25 o 
  -1   9   4      990.91      964.34     18.97 o 
   0   9   4     1140.31     1145.22     25.36 o 
   1   9   4     1192.16     1188.93     22.52 o 
   2   9   4      804.75      782.71     16.68 o 
   3   9   4     1283.22     1322.09     25.20 o 
   4   9   4      651.43      665.91     18.70 o 
   5   9   4      305.53      320.74     15.58 o 
   6   9   4      478.81      470.12     25.32 o 
   7   9   4       79.85       99.35     15.02 o 
   8   9   4       42.45       22.75     11.64 o 
   9   9   4      335.05      255.15     57.78 o 
  -8  10   4      372.46      351.01     21.26 o 
  -7  10   4      410.22      404.18     18.58 o 
  -6  10   4      173.15      163.52     13.76 o 
  -5  10   4     1029.47     1076.91     27.83 o 
  -4  10   4      640.80      607.27     20.94 o 
  -3  10   4      799.54      800.42     20.67 o 
  -2  10   4      839.31      904.84     24.11 o 
  -1  10   4      552.88      589.30     22.71 o 
   0  10   4      383.18      441.19     15.99 o 
   1  10   4      338.02      364.43     13.33 o 
   2  10   4     1016.57     1039.40     21.07 o 
   3  10   4      880.76      855.14     22.22 o 
   4  10   4      376.35      398.89     19.42 o 
   5  10   4     1007.94      965.72     28.09 o 
   6  10   4      708.32      713.41     22.35 o 
   7  10   4       18.95       20.95      9.45 o 
  -7  11   4       28.49       27.92     11.31 o 
  -6  11   4     1175.33     1064.63     56.67 o 
  -5  11   4      305.06      271.41     17.39 o 
  -4  11   4      779.74      760.20     37.87 o 
  -3  11   4       91.75       52.39     22.42 o 
  -2  11   4     1017.64     1017.42     49.22 o 
  -1  11   4      496.19      515.87     29.82 o 
   0  11   4      449.79      485.86     27.75 o 
   1  11   4        1.49        6.26      6.95 o 
   2  11   4      564.90      586.93     19.23 o 
   3  11   4       66.75       67.63     13.04 o 
   4  11   4      781.93      778.02     24.29 o 
   5  11   4      171.12      151.51     13.07 o 
   6  11   4      172.16      165.45     15.70 o 
  -4  12   4      239.32      205.32     31.13 o 
  -3  12   4       35.46       43.86     15.14 o 
  -2  12   4       94.12      103.56     21.84 o 
  -1  12   4        2.72        3.58     14.43 o 
   0  12   4      189.89      190.66     11.81 o 
   1  12   4       92.62       76.79     11.06 o 
   2  12   4      415.73      353.68     46.99 o 
   3  12   4       12.73       20.08     11.32 o 
   4  12   4      452.11      481.88     21.47 o 
 -13   0   5       69.60       35.76     23.40 o 
 -11   0   5       18.39       18.94     12.57 o 
  -9   0   5      154.06      179.83     23.82 o 
  -7   0   5      829.66      799.37     19.83 o 
  -5   0   5     2447.05     2488.21     58.06 o 
  -3   0   5      676.08      562.16     12.09 o 
  -1   0   5      436.57      368.83      9.48 o 
   1   0   5      301.76      322.40     12.11 o 
   3   0   5     1001.84      863.00     28.93 o 
   5   0   5     2032.14     1903.30    104.14 o 
   7   0   5     3101.11     3103.67     69.50 o 
   9   0   5     1376.99     1331.12     66.36 o 
  11   0   5      452.45      574.88     47.31 o 
 -13   1   5     1398.14     1418.36     41.28 o 
 -12   1   5       46.79       52.20     14.55 o 
 -11   1   5     2489.44     2425.06     41.91 o 
 -10   1   5       55.90       56.08     10.99 o 
  -9   1   5     4944.79     4808.64     61.20 o 
  -8   1   5        6.25        9.96      6.59 o 
  -7   1   5     7912.77     7789.71     80.15 o 
  -6   1   5     2702.32     2941.92     29.18 o 
  -5   1   5    16014.43    16005.59    160.00 o 
  -4   1   5        5.45        4.06      3.07 o 
  -3   1   5    21514.25    22277.03    206.13 o 
  -2   1   5     2239.55     2407.00     23.03 o 
  -1   1   5     6910.04     7117.71     96.73 o 
   0   1   5     2147.73     2204.60     25.22 o 
   1   1   5    12328.41    12088.57    126.06 o 
   2   1   5       81.05       86.57      6.71 o 
   3   1   5    10331.27     9894.48    113.40 o 
   4   1   5      930.67      862.66     22.98 o 
   5   1   5    10413.76    10412.93    137.82 o 
   6   1   5        2.93       13.90      8.35 o 
   7   1   5     3858.05     3756.08     61.38 o 
   8   1   5       93.54       90.36     12.98 o 
   9   1   5      589.30      587.77     28.35 o 
  10   1   5        0.16       12.35     12.09 o 
  11   1   5     1112.83     1142.96     44.75 o 
  12   1   5       44.59       66.30     25.16 o 
 -13   2   5       33.28       41.61     13.51 o 
 -12   2   5      798.40      754.54     35.64 o 
 -11   2   5        0.18       18.55      9.12 o 
 -10   2   5       28.49       35.99      9.23 o 
  -9   2   5      323.71      322.82     14.14 o 
  -8   2   5      584.15      627.50     15.21 o 
  -7   2   5      648.78      603.13     15.69 o 
  -6   2   5      595.14      539.36     12.51 o 
  -5   2   5     6205.15     6163.21    148.91 o 
  -4   2   5    13462.33    13701.54    125.28 o 
  -3   2   5      978.19      920.33      8.34 o 
  -2   2   5       63.29      106.22      7.62 o 
  -1   2   5      898.67      796.34     16.10 o 
   0   2   5     6116.74     6332.41     51.42 o 
   1   2   5     8459.51     8372.55     86.28 o 
   2   2   5     3985.65     3893.49     41.65 o 
   3   2   5     3165.20     3049.58     35.36 o 
   4   2   5      734.46      652.48     14.03 o 
   5   2   5     3578.09     3597.68     45.42 o 
   6   2   5      230.05      207.87     16.76 o 
   7   2   5      935.61      933.26     25.49 o 
   8   2   5      125.85      126.79     14.02 o 
   9   2   5      765.71      811.74     26.95 o 
  10   2   5      407.17      480.81     45.60 o 
  11   2   5      832.95      908.41     37.46 o 
  12   2   5      252.57      288.90     27.71 o 
 -13   3   5      563.33      518.67     23.93 o 
 -12   3   5       32.25       37.73     11.86 o 
 -11   3   5     2035.38     1979.86     45.06 o 
 -10   3   5       17.52       17.37      9.69 o 
  -9   3   5     2011.98     2049.11     44.69 o 
  -8   3   5        1.93       12.30      6.64 o 
  -7   3   5     3909.43     3678.41     43.97 o 
  -6   3   5      206.56      189.57     13.19 o 
  -5   3   5     2030.85     1997.11     20.89 o 
  -4   3   5      768.42      756.65     11.42 o 
  -3   3   5    16320.54    17183.29    188.50 o 
  -2   3   5     1913.42     2070.21     16.01 o 
  -1   3   5    23923.16    25261.27    344.74 o 
   0   3   5     1287.85     1180.69     13.88 o 
   1   3   5     5723.87     5697.43     57.47 o 
   2   3   5     1987.27     1993.83     31.00 o 
   3   3   5     7934.14     7878.80     91.62 o 
   4   3   5     4634.42     4725.05     60.05 o 
   5   3   5     3270.31     3148.97     41.60 o 
   6   3   5      234.68      201.85     13.37 o 
   7   3   5     2860.35     2800.17     52.62 o 
   8   3   5        4.67       27.10     12.11 o 
   9   3   5     1071.24     1073.73     31.50 o 
  10   3   5     1079.47     1058.07     34.06 o 
  11   3   5      116.66      173.43     28.15 o 
  12   3   5      286.82      259.94     29.67 o 
 -12   4   5     1061.60      999.31     67.22 o 
 -11   4   5       75.42       67.94     14.10 o 
 -10   4   5     2407.46     2377.34     45.92 o 
  -9   4   5        7.97       14.33      8.82 o 
  -8   4   5     3618.00     3450.11     49.36 o 
  -7   4   5       82.79       61.23      8.20 o 
  -6   4   5     4604.94     4445.56     57.09 o 
  -5   4   5       18.59       28.18      3.70 o 
  -4   4   5    11699.97    11829.35    113.39 o 
  -3   4   5     4148.14     4139.85     39.89 o 
  -2   4   5    22982.97    24635.79    625.62 o 
  -1   4   5      146.22      189.20      4.00 o 
   0   4   5    11108.37    11418.29    112.15 o 
   1   4   5     3445.75     3398.86     39.41 o 
   2   4   5     6193.04     6136.85     66.23 o 
   3   4   5     1384.36     1365.93     22.39 o 
   4   4   5     5404.64     5201.32     67.03 o 
   5   4   5      671.33      649.02     17.98 o 
   6   4   5     3234.15     3160.52     46.48 o 
   7   4   5        0.58       -7.89      9.35 o 
   8   4   5     2231.05     2231.00     46.28 o 
   9   4   5       50.63       41.01     14.49 o 
  10   4   5      278.82      293.15     23.77 o 
  11   4   5      256.64      236.20     65.14 o 
 -12   5   5        5.85        2.88      8.52 o 
 -11   5   5      139.14      103.51     11.78 o 
 -10   5   5        1.68       -8.19      8.88 o 
  -9   5   5       78.87       59.76     12.06 o 
  -8   5   5      205.03      179.80     10.40 o 
  -7   5   5      161.72      190.75     12.04 o 
  -6   5   5     1037.71      972.38     13.83 o 
  -5   5   5      492.06      519.59     13.65 o 
  -4   5   5     1790.35     1798.72     21.43 o 
  -3   5   5        4.23        4.35      4.99 o 
  -2   5   5       27.22       21.64      4.23 o 
  -1   5   5      260.22      222.62      6.03 o 
   0   5   5     6180.21     6145.98     59.29 o 
   1   5   5      410.76      405.04     15.96 o 
   2   5   5     4719.73     4686.95     55.78 o 
   3   5   5      409.74      384.76     21.24 o 
   4   5   5     1527.68     1540.41     28.05 o 
   5   5   5       21.60       19.87      8.74 o 
   6   5   5     1863.20     1908.36     40.08 o 
   7   5   5      386.34      399.36     20.06 o 
   8   5   5     1488.49     1538.37     39.17 o 
   9   5   5      122.69       95.95     15.79 o 
  10   5   5     1011.01     1094.63     47.46 o 
  11   5   5      318.67      344.12     39.18 o 
 -12   6   5     1173.66     1149.85     43.69 o 
 -11   6   5       24.45       22.95     12.27 o 
 -10   6   5     2051.80     2017.00     47.08 o 
  -9   6   5        0.46        1.86      7.82 o 
  -8   6   5     3341.37     3386.40     53.22 o 
  -7   6   5       86.74       75.92      5.77 o 
  -6   6   5     5930.18     5924.71     71.75 o 
  -5   6   5      788.88      736.11     14.31 o 
  -4   6   5     4095.77     4070.50     44.28 o 
  -3   6   5      965.50      900.73     13.97 o 
  -2   6   5     8455.63     8589.91     89.90 o 
  -1   6   5       53.39       75.59      5.49 o 
   0   6   5     1939.40     1911.40     20.18 o 
   1   6   5        4.61        8.06      5.63 o 
   2   6   5     3843.71     3703.69     47.63 o 
   3   6   5      142.01      181.10     10.60 o 
   4   6   5     4515.77     4487.12    155.40 o 
   5   6   5        6.95        8.74      9.52 o 
   6   6   5     3482.80     3364.08     56.68 o 
   7   6   5        1.19        8.56     12.95 o 
   8   6   5     1348.65     1346.90     37.58 o 
   9   6   5       42.76       50.83     20.38 o 
  10   6   5      490.32      502.83     29.15 o 
  11   6   5        0.27       23.75     20.02 o 
 -11   7   5       41.95       24.73     15.90 o 
 -10   7   5       50.05       18.87      9.91 o 
  -9   7   5        6.33        5.97     14.36 o 
  -8   7   5      459.21      448.97     18.34 o 
  -7   7   5      212.81      206.26     13.83 o 
  -6   7   5      575.20      571.72     18.25 o 
  -5   7   5      342.06      303.44     17.80 o 
  -4   7   5      169.20      192.72     10.08 o 
  -3   7   5      138.73      137.82      9.50 o 
  -2   7   5       84.17       91.43      6.78 o 
  -1   7   5       71.58       70.23      5.87 o 
   0   7   5      184.98      187.26      8.90 o 
   1   7   5      323.89      369.25     11.83 o 
   2   7   5     1349.83     1372.17     18.92 o 
   3   7   5       23.53       22.92      8.24 o 
   4   7   5      313.24      316.16     16.81 o 
   5   7   5        0.75        0.23     11.45 o 
   6   7   5     1238.62     1217.52     34.65 o 
   7   7   5        6.31        7.49     13.53 o 
   8   7   5      604.89      589.47     34.32 o 
   9   7   5       61.49       35.25     18.56 o 
  10   7   5      332.42      323.64    107.02 o 
 -10   8   5     1012.33      994.42     43.82 o 
  -9   8   5       25.86        9.45     13.26 o 
  -8   8   5      959.63     1025.51     32.30 o 
  -7   8   5        9.50       -2.02      8.76 o 
  -6   8   5     2171.78     2127.24     42.41 o 
  -5   8   5      320.69      340.03     12.09 o 
  -4   8   5     1024.72     1043.91     22.17 o 
  -3   8   5      166.72      139.38     10.48 o 
  -2   8   5     3237.14     3241.54     49.62 o 
  -1   8   5       21.58       18.06      7.71 o 
   0   8   5     1561.01     1602.32     19.34 o 
   1   8   5      460.68      487.96     13.11 o 
   2   8   5     2877.61     2898.17     37.85 o 
   3   8   5      334.11      361.32     12.14 o 
   4   8   5     1795.80     1795.89     33.62 o 
   5   8   5      272.17      234.13     15.82 o 
   6   8   5     1453.65     1461.72     32.89 o 
   7   8   5      135.73      148.34     19.30 o 
   8   8   5      701.40      782.55     32.28 o 
   9   8   5      216.40      155.81     39.59 o 
  -9   9   5      367.95      377.98     23.11 o 
  -8   9   5      101.05      131.17     13.41 o 
  -7   9   5      422.41      421.28     20.92 o 
  -6   9   5      254.87      264.41     13.79 o 
  -5   9   5      667.73      669.20     22.71 o 
  -4   9   5     1169.30     1139.32     21.08 o 
  -3   9   5     1849.68     1831.93     28.86 o 
  -2   9   5      554.54      580.95     22.75 o 
  -1   9   5      748.54      781.99     26.56 o 
   0   9   5       23.72       21.99      6.51 o 
   1   9   5     1037.45     1013.23     22.30 o 
   2   9   5      938.36      939.24     19.82 o 
   3   9   5      555.41      563.35     17.79 o 
   4   9   5      454.47      489.79     17.07 o 
   5   9   5      401.73      382.94     18.21 o 
   6   9   5      285.99      292.06     16.82 o 
   7   9   5      149.53      132.88     16.48 o 
   8   9   5       70.59       33.06     15.95 o 
  -8  10   5      143.47      140.65     16.79 o 
  -7  10   5       39.14       45.73     10.68 o 
  -6  10   5      701.98      749.16     29.91 o 
  -5  10   5        4.15        4.01     10.73 o 
  -4  10   5     1690.12     1541.58     49.82 o 
  -3  10   5      538.07      511.44     33.92 o 
  -2  10   5     1000.87      935.73     30.67 o 
  -1  10   5      290.72      302.16     21.54 o 
   0  10   5     1288.97     1262.80     28.02 o 
   1  10   5      676.94      667.02     33.04 o 
   2  10   5      894.19      884.18     18.76 o 
   3  10   5      902.89      905.47     23.57 o 
   4  10   5     1336.16     1273.53     32.19 o 
   5  10   5      382.45      405.44     18.90 o 
   6  10   5      459.59      498.91     20.83 o 
   7  10   5      207.97      204.99     16.06 o 
  -6  11   5        0.22        4.89     13.03 o 
  -5  11   5     1179.58     1078.38     86.98 o 
  -4  11   5       83.36       74.22     11.26 o 
  -3  11   5     1131.48     1109.92     55.64 o 
  -2  11   5      164.62      149.18     17.29 o 
  -1  11   5      779.04      799.75     47.86 o 
   0  11   5       56.09       53.33      8.50 o 
   1  11   5      585.40      584.85     19.83 o 
   2  11   5        0.17       10.46      6.98 o 
   3  11   5     1064.91     1035.25     24.64 o 
   4  11   5       42.48       40.05     10.80 o 
   5  11   5      346.75      355.92     20.11 o 
  -4  12   5        5.74       10.85     10.37 o 
  -3  12   5       40.97       45.85     17.60 o 
  -2  12   5        0.32        3.57     10.26 o 
  -1  12   5      140.11      119.20     13.95 o 
   0  12   5       24.26       23.51     10.75 o 
   1  12   5      152.35      145.13     13.15 o 
   2  12   5        0.23       -1.97      7.46 o 
   3  12   5      230.10      246.16     15.97 o 
 -12   0   6      640.31      614.20     32.74 o 
 -10   0   6       43.26       44.13     14.03 o 
  -8   0   6       38.21       35.68     11.95 o 
  -6   0   6     1513.82     1508.71     29.55 o 
  -4   0   6      196.90      264.27      9.77 o 
  -2   0   6     7767.68     7897.59    113.67 o 
   0   0   6     1015.10      954.94     21.97 o 
   2   0   6     6182.64     6405.36     96.92 o 
   4   0   6     1933.11     1793.90     51.60 o 
   6   0   6      276.18      242.30     22.14 o 
   8   0   6      439.21      505.81     85.31 o 
  10   0   6       50.61       37.10     24.04 o 
  12   0   6      254.89      281.09     36.81 o 
 -13   1   6       85.61       57.55     16.91 o 
 -12   1   6     1691.94     1656.62     34.92 o 
 -11   1   6       12.12        0.65      9.39 o 
 -10   1   6     2352.04     2433.99     38.25 o 
  -9   1   6        4.97        3.84      7.11 o 
  -8   1   6     3601.09     3573.67     44.54 o 
  -7   1   6       62.95       64.93      7.20 o 
  -6   1   6    12558.95    12531.92    136.36 o 
  -5   1   6       28.38       26.84      5.23 o 
  -4   1   6    18450.08    18690.61    172.88 o 
  -3   1   6       11.64       10.12      3.80 o 
  -2   1   6    14014.81    14442.21    129.74 o 
  -1   1   6      368.49      411.17     10.57 o 
   0   1   6     6448.68     6241.82     60.14 o 
   1   1   6      460.92      469.42      9.40 o 
   2   1   6    15120.77    15105.73    178.24 o 
   3   1   6      523.15      626.14     16.47 o 
   4   1   6     6604.09     6062.41     71.49 o 
   5   1   6        2.95        7.30      7.08 o 
   6   1   6     4817.29     4776.05     66.31 o 
   7   1   6        7.83        3.01      9.47 o 
   8   1   6     2601.79     2556.86     52.93 o 
   9   1   6      108.91       65.11     18.58 o 
  10   1   6     1477.53     1517.21     43.11 o 
  11   1   6       29.23       36.37     16.98 o 
  12   1   6      899.77      986.10     43.46 o 
 -13   2   6      610.66      615.52     25.79 o 
 -12   2   6      280.39      264.13     16.62 o 
 -11   2   6      453.44      462.06     17.10 o 
 -10   2   6      121.15      108.16     10.70 o 
  -9   2   6      631.14      616.12     21.88 o 
  -8   2   6       12.76       18.36      8.64 o 
  -7   2   6      348.60      328.80     10.55 o 
  -6   2   6       25.56       55.80      6.04 o 
  -5   2   6     1883.42     1832.71     20.41 o 
  -4   2   6       11.13        8.46      2.89 o 
  -3   2   6     9712.94    10113.18     95.68 o 
  -2   2   6       87.95      104.05      3.10 o 
  -1   2   6        5.72        9.95      6.53 o 
   0   2   6     3678.52     3670.86     29.65 o 
   1   2   6     4958.49     4918.88     46.75 o 
   2   2   6     2570.03     2512.92     36.74 o 
   3   2   6    10500.40    10697.44    124.36 o 
   4   2   6      863.94      837.38     21.12 o 
   5   2   6     2821.36     2895.36     40.84 o 
   6   2   6      748.48      754.58     19.53 o 
   7   2   6      220.51      224.71     20.24 o 
   8   2   6      443.82      420.96     26.14 o 
   9   2   6       85.67       96.46     17.81 o 
  10   2   6      412.93      461.69     24.89 o 
  11   2   6      151.70      169.14     20.59 o 
  12   2   6      213.36      246.49     34.54 o 
 -13   3   6      114.74      100.25     16.50 o 
 -12   3   6      914.53      900.24     35.31 o 
 -11   3   6       15.63        8.33      8.37 o 
 -10   3   6     2797.70     2670.35     48.99 o 
  -9   3   6       23.39       42.20      9.96 o 
  -8   3   6     3531.93     3461.37     48.18 o 
  -7   3   6      220.01      248.72     10.74 o 
  -6   3   6     3674.69     3537.03     38.33 o 
  -5   3   6      774.81      826.46     12.13 o 
  -4   3   6     5212.76     5232.44     40.47 o 
  -3   3   6     6105.76     6421.38     50.80 o 
  -2   3   6    14223.88    14894.11    175.86 o 
  -1   3   6      431.53      434.83     16.68 o 
   0   3   6    22011.89    23852.15    550.60 o 
   1   3   6       18.84       45.88      6.80 o 
   2   3   6     5641.05     5615.94     65.46 o 
   3   3   6     2443.82     2434.50     30.11 o 
   4   3   6     8930.70     9069.67    118.40 o 
   5   3   6     1120.53     1134.96     22.14 o 
   6   3   6     4784.73     4637.13     63.50 o 
   7   3   6       45.26       36.68     11.53 o 
   8   3   6     2675.10     2587.28     50.60 o 
   9   3   6      279.49      325.95     24.76 o 
  10   3   6      829.60      847.57     34.05 o 
  11   3   6      240.45      245.21     25.34 o 
 -12   4   6        2.03        9.80     13.97 o 
 -11   4   6     1863.30     1701.20     79.53 o 
 -10   4   6        8.62       24.35      8.55 o 
  -9   4   6     2196.52     2153.07     37.83 o 
  -8   4   6      214.50      213.88     17.69 o 
  -7   4   6     5013.54     4881.93     73.43 o 
  -6   4   6      426.96      439.91     10.08 o 
  -5   4   6     8538.12     8293.36    126.44 o 
  -4   4   6       88.37      103.78      6.55 o 
  -3   4   6     2009.98     1932.66     23.63 o 
  -2   4   6      142.51      187.47     10.27 o 
  -1   4   6    16183.29    16537.93    249.33 o 
   0   4   6      670.11      837.47     12.09 o 
   1   4   6     8756.76     9022.22    101.37 o 
   2   4   6        4.43       -3.09      4.62 o 
   3   4   6     6596.93     6449.24     77.47 o 
   4   4   6       36.53       45.85      8.38 o 
   5   4   6     5362.62     5434.41     73.40 o 
   6   4   6       64.50       68.92     11.78 o 
   7   4   6     2365.44     2302.09     49.00 o 
   8   4   6       61.34       65.68     15.85 o 
   9   4   6     1164.58     1181.91     34.36 o 
  10   4   6      262.74      280.26     24.35 o 
  11   4   6      479.15      493.98     28.68 o 
 -12   5   6      213.92      243.16     34.33 o 
 -11   5   6      138.52      133.81     14.77 o 
 -10   5   6      216.20      245.48     19.32 o 
  -9   5   6       18.11       13.31     10.08 o 
  -8   5   6       60.42       67.09      8.71 o 
  -7   5   6        2.64        9.17      8.08 o 
  -6   5   6      712.42      692.60     20.58 o 
  -5   5   6      145.74      152.59      7.12 o 
  -4   5   6     1056.91     1061.27     20.45 o 
  -3   5   6      487.93      512.22      9.07 o 
  -2   5   6       93.36       68.20     14.08 o 
  -1   5   6      760.68      768.45      8.96 o 
   0   5   6        2.73        4.51      3.76 o 
   1   5   6     3316.98     3365.48     46.62 o 
   2   5   6      508.81      494.64     11.80 o 
   3   5   6      266.71      284.40     27.11 o 
   4   5   6     2203.53     2241.93     34.34 o 
   5   5   6     1026.33      966.27     25.49 o 
   6   5   6      232.54      221.52     17.12 o 
   7   5   6      992.91     1012.12     29.00 o 
   8   5   6        2.40        5.47     13.39 o 
   9   5   6      389.59      409.82     27.34 o 
  10   5   6        1.29      -15.79     15.79 o 
  11   5   6      368.47      423.52     30.80 o 
 -11   6   6     1440.11     1359.02     44.55 o 
 -10   6   6      116.23      104.86     12.24 o 
  -9   6   6     2649.46     2696.66     65.50 o 
  -8   6   6      105.17       78.47     12.03 o 
  -7   6   6     3133.12     3042.51     56.86 o 
  -6   6   6      225.06      239.68     11.90 o 
  -5   6   6     5909.53     6039.99     66.50 o 
  -4   6   6      126.68      141.84      7.19 o 
  -3   6   6    13714.43    13778.04    154.73 o 
  -2   6   6      133.24      135.78      7.86 o 
  -1   6   6     8188.99     8470.79     75.05 o 
   0   6   6     1004.63     1054.58     14.98 o 
   1   6   6     3091.48     3024.29     35.02 o 
   2   6   6        1.37        1.70      7.01 o 
   3   6   6     3486.08     3565.20     50.34 o 
   4   6   6      124.83      126.74     17.10 o 
   5   6   6     4001.26     3923.88     56.37 o 
   6   6   6       58.04       48.54     14.47 o 
   7   6   6     2681.47     2671.87     52.59 o 
   8   6   6       16.42       15.10     12.50 o 
   9   6   6      676.67      644.48     27.73 o 
  10   6   6      129.30      133.00     21.20 o 
 -11   7   6        0.01        7.21     12.70 o 
 -10   7   6        0.12       -2.41     15.31 o 
  -9   7   6       49.29       32.79     11.75 o 
  -8   7   6        0.18       -4.54      7.98 o 
  -7   7   6       63.77       60.48     12.33 o 
  -6   7   6       13.81       13.66      7.49 o 
  -5   7   6       10.55        1.71      6.25 o 
  -4   7   6      185.11      203.03      8.66 o 
  -3   7   6      339.07      354.16      9.54 o 
  -2   7   6      262.33      240.62     12.12 o 
  -1   7   6      113.98      124.00      6.69 o 
   0   7   6       62.34       78.87      6.51 o 
   1   7   6      658.74      625.83     12.77 o 
   2   7   6        2.46        2.76      4.96 o 
   3   7   6      777.96      835.59     20.34 o 
   4   7   6      171.64      176.78     14.18 o 
   5   7   6       69.84       77.14     18.57 o 
   6   7   6       23.47       12.04     11.53 o 
   7   7   6      502.42      549.07     36.00 o 
   8   7   6        0.38        6.46     15.66 o 
   9   7   6      101.50      102.09     25.97 o 
  10   7   6        0.13       -4.31     14.55 o 
 -10   8   6        5.56        2.62     11.32 o 
  -9   8   6      946.78      939.30     36.93 o 
  -8   8   6        2.36        3.28     10.91 o 
  -7   8   6     1737.57     1710.13     37.90 o 
  -6   8   6       43.64       44.68      9.00 o 
  -5   8   6     3370.26     3367.79     58.21 o 
  -4   8   6      211.10      222.15     12.81 o 
  -3   8   6     1551.12     1572.69     26.34 o 
  -2   8   6        0.56        9.95      8.39 o 
  -1   8   6     2843.98     2866.67     48.20 o 
   0   8   6       32.61       30.95      4.95 o 
   1   8   6     2310.10     2270.90     30.98 o 
   2   8   6      145.26      146.37      9.23 o 
   3   8   6     2140.45     2138.69     29.49 o 
   4   8   6       50.26       42.59      9.11 o 
   5   8   6      602.09      608.29     24.86 o 
   6   8   6       61.30       28.96     12.03 o 
   7   8   6      985.26     1041.09     44.79 o 
   8   8   6      119.32      103.05     30.95 o 
   9   8   6      836.25      942.53     46.22 o 
  -9   9   6       46.92       63.60     13.72 o 
  -8   9   6      800.99      728.12     24.90 o 
  -7   9   6       48.25       66.65     10.76 o 
  -6   9   6      284.78      287.42     15.77 o 
  -5   9   6        0.29        7.29      6.77 o 
  -4   9   6     2307.32     2157.20     51.48 o 
  -3   9   6      673.39      665.52     29.86 o 
  -2   9   6      770.62      767.02     19.24 o 
  -1   9   6      143.16      148.43      7.57 o 
   0   9   6      937.92      956.40     17.33 o 
   1   9   6       41.24       37.76      6.81 o 
   2   9   6     1313.93     1276.62     29.06 o 
   3   9   6      764.27      753.63     19.72 o 
   4   9   6      704.34      729.89     20.19 o 
   5   9   6      155.22      148.47     16.41 o 
   6   9   6      348.25      396.34     19.16 o 
   7   9   6       11.67        6.02     12.41 o 
   8   9   6       65.89       44.77     17.89 o 
  -8  10   6       14.88       10.05     12.50 o 
  -7  10   6      374.17      347.99     36.66 o 
  -6  10   6        0.62        6.88      9.04 o 
  -5  10   6      859.20      835.68     56.88 o 
  -4  10   6        0.01       -7.54      7.54 o 
  -3  10   6     1058.16      977.69     54.22 o 
  -2  10   6       16.70       24.12      8.87 o 
  -1  10   6      909.16      845.90     31.90 o 
   0  10   6        2.38       -5.62      5.62 o 
   1  10   6      620.41      632.14     19.29 o 
   2  10   6       71.98       80.51      9.30 o 
   3  10   6     1454.14     1429.48     30.56 o 
   4  10   6      341.69      330.76     16.86 o 
   5  10   6      809.07      833.48     21.62 o 
   6  10   6      197.95      215.00     20.17 o 
   7  10   6      177.85      140.17     25.20 o 
  -6  11   6     1188.40     1036.67    119.48 o 
  -5  11   6        5.18       -2.49     10.58 o 
  -4  11   6      755.30      734.24     98.84 o 
  -3  11   6       37.75       19.41      9.77 o 
  -2  11   6     1082.49     1046.48     50.35 o 
  -1  11   6       15.43       20.12     10.93 o 
   0  11   6     1290.30     1235.89     42.53 o 
   1  11   6        0.64        1.61      7.51 o 
   2  11   6      698.17      702.93     21.43 o 
   3  11   6       91.80      100.58     14.34 o 
   4  11   6     1082.76     1097.26     28.28 o 
   5  11   6        0.90        1.27      7.90 o 
  -4  12   6        0.98       -3.74     14.63 o 
  -3  12   6        0.06        4.05      9.63 o 
  -2  12   6        0.07        5.61     10.11 o 
  -1  12   6       25.28       23.18      9.41 o 
   0  12   6       16.76       15.59      8.73 o 
   1  12   6       18.38       14.93     10.30 o 
   2  12   6      163.60      125.92     13.90 o 
 -13   0   7        1.46        2.25     14.35 o 
 -11   0   7       16.22       20.98     12.77 o 
  -9   0   7      667.62      707.47     33.83 o 
  -7   0   7      219.01      244.84     14.48 o 
  -5   0   7      591.22      606.23     17.26 o 
  -3   0   7       98.02      106.51      8.74 o 
  -1   0   7      730.54      847.05     13.76 o 
   1   0   7      498.67      487.65     18.13 o 
   3   0   7    14869.92    16101.52    279.50 o 
   5   0   7      110.38      135.32     14.05 o 
   7   0   7      159.19      120.29     18.16 o 
   9   0   7       30.34       44.84     18.98 o 
  11   0   7      186.08      297.99     44.98 o 
 -13   1   7     1451.95     1489.52     39.70 o 
 -12   1   7        0.13       10.76      9.82 o 
 -11   1   7     3474.09     3271.02     51.29 o 
 -10   1   7       50.86       39.23      9.47 o 
  -9   1   7     3408.76     3438.05     45.55 o 
  -8   1   7       46.91       64.61      8.98 o 
  -7   1   7     5451.97     5310.78     60.92 o 
  -6   1   7        3.55        4.63      5.33 o 
  -5   1   7     8655.86     8707.55     79.82 o 
  -4   1   7        1.47        5.85      3.88 o 
  -3   1   7     8025.36     7941.41     73.20 o 
  -2   1   7      734.84      769.96     15.00 o 
  -1   1   7    10046.45    10306.03     94.34 o 
   0   1   7       76.88       78.41      5.37 o 
   1   1   7     8962.11     8457.92     88.89 o 
   2   1   7        3.93       -4.55      4.55 o 
   3   1   7    10293.63    10038.28    113.90 o 
   4   1   7      151.10      135.05     10.21 o 
   5   1   7     9004.61     9080.22    116.99 o 
   6   1   7       48.41       52.18     11.82 o 
   7   1   7     4534.52     4445.16     66.16 o 
   8   1   7        3.11        2.28     11.10 o 
   9   1   7      701.19      746.34     26.90 o 
  10   1   7      160.70      151.74     20.18 o 
  11   1   7      757.59      805.32     41.74 o 
 -13   2   7      145.88      134.19     17.85 o 
 -12   2   7      330.92      358.81     19.49 o 
 -11   2   7      603.35      585.29     25.85 o 
 -10   2   7      189.54      206.67     14.94 o 
  -9   2   7      629.73      617.80     21.03 o 
  -8   2   7      328.55      341.02     12.23 o 
  -7   2   7      749.11      725.12     16.33 o 
  -6   2   7     1710.35     1623.02     19.23 o 
  -5   2   7       76.22      109.45      5.57 o 
  -4   2   7     9895.54    10153.53     85.07 o 
  -3   2   7     5216.64     5612.88     51.38 o 
  -2   2   7     7440.68     7941.21     62.56 o 
  -1   2   7      663.85      705.12     10.32 o 
   0   2   7      722.65      707.99      8.27 o 
   1   2   7       17.66       33.61      4.29 o 
   2   2   7     2491.03     2419.22     27.17 o 
   3   2   7       98.08      103.78      7.88 o 
   4   2   7     2433.78     2470.91     36.50 o 
   5   2   7      228.02      233.97     14.13 o 
   6   2   7      438.01      391.03     21.31 o 
   7   2   7       49.78       54.47     12.49 o 
   8   2   7      759.32      737.54     26.69 o 
   9   2   7      187.78      171.76     20.81 o 
  10   2   7      359.79      378.43     28.82 o 
  11   2   7       97.57      146.35     22.61 o 
 -13   3   7      431.32      403.66     24.01 o 
 -12   3   7        0.34       -1.10     10.15 o 
 -11   3   7      814.20      829.57     25.88 o 
 -10   3   7      387.04      355.93     17.64 o 
  -9   3   7     3048.86     3053.10     52.66 o 
  -8   3   7      746.12      760.61     19.45 o 
  -7   3   7     1975.96     1873.28     26.18 o 
  -6   3   7       64.15       62.00      4.94 o 
  -5   3   7     8762.20     8701.27     81.22 o 
  -4   3   7       76.94       82.38      5.88 o 
  -3   3   7    19632.07    20267.71    226.22 o 
  -2   3   7      129.46      171.46     17.91 o 
  -1   3   7     9836.27    10063.95    141.18 o 
   0   3   7     1216.45     1327.37     11.76 o 
   1   3   7     6973.89     7112.03     96.03 o 
   2   3   7      593.99      584.88     16.45 o 
   3   3   7     4825.05     4607.41     53.60 o 
   4   3   7      464.62      481.91     21.22 o 
   5   3   7     7803.03     7654.55    100.49 o 
   6   3   7       89.00      102.55     13.64 o 
   7   3   7     1250.09     1292.64     30.36 o 
   8   3   7        0.26       10.48     11.37 o 
   9   3   7     1823.27     1850.91     54.86 o 
  10   3   7      254.37      254.46     29.46 o 
  11   3   7      705.31      708.99     35.62 o 
 -12   4   7      658.04      668.29     43.82 o 
 -11   4   7        0.03        7.06     10.61 o 
 -10   4   7     1352.44     1359.87     54.32 o 
  -9   4   7        8.49       16.98      6.88 o 
  -8   4   7     2852.66     2805.23     36.03 o 
  -7   4   7       75.62       76.28      9.39 o 
  -6   4   7     5308.57     5226.73     51.26 o 
  -5   4   7      354.80      358.13     10.69 o 
  -4   4   7     6377.32     6287.15     62.30 o 
  -3   4   7      177.48      182.66      4.84 o 
  -2   4   7     5218.53     5131.36     53.72 o 
  -1   4   7        5.45        1.66      8.97 o 
   0   4   7     4523.22     4235.11     35.32 o 
   1   4   7      388.84      349.40      9.74 o 
   2   4   7     4824.81     4831.83     54.68 o 
   3   4   7       93.92       97.53      7.16 o 
   4   4   7     4987.21     4930.98     66.66 o 
   5   4   7      221.19      262.16     12.87 o 
   6   4   7      647.66      639.95     21.01 o 
   7   4   7      128.81      113.73     14.63 o 
   8   4   7     2136.21     2142.41     47.09 o 
   9   4   7       21.50       41.79     17.07 o 
  10   4   7     1205.22     1218.76     38.76 o 
  11   4   7        2.05        5.12     15.26 o 
 -12   5   7      491.97      371.78     47.67 o 
 -11   5   7       52.72       51.01     11.44 o 
 -10   5   7      357.44      299.43     27.83 o 
  -9   5   7       53.30       59.44      6.96 o 
  -8   5   7      305.49      303.94     11.45 o 
  -7   5   7        1.79        3.55      4.48 o 
  -6   5   7      372.94      388.27     11.90 o 
  -5   5   7     1603.54     1628.58     18.60 o 
  -4   5   7      220.98      249.09      6.96 o 
  -3   5   7     2243.85     2238.61     21.54 o 
  -2   5   7     2362.47     2440.68     25.31 o 
  -1   5   7      433.79      402.16     24.92 o 
   0   5   7      359.56      368.17      6.20 o 
   1   5   7      212.28      195.82     10.15 o 
   2   5   7      108.76      115.88      9.57 o 
   3   5   7      262.22      261.40     13.10 o 
   4   5   7       63.17       75.92     11.56 o 
   5   5   7      467.50      453.56     19.82 o 
   6   5   7       55.17       73.78     15.04 o 
   7   5   7        2.36        3.47     12.84 o 
   8   5   7      196.07      187.34     20.73 o 
   9   5   7      160.24      170.52     29.16 o 
  10   5   7      157.68      203.99     20.87 o 
 -11   6   7      163.46      109.32     18.69 o 
 -10   6   7     2709.23     2599.71     50.59 o 
  -9   6   7        7.54        3.97      6.28 o 
  -8   6   7     2182.67     2115.77     44.42 o 
  -7   6   7      379.01      375.83     14.34 o 
  -6   6   7     1035.33     1032.80     16.70 o 
  -5   6   7      238.51      226.81      8.52 o 
  -4   6   7     7680.55     7822.31     85.04 o 
  -3   6   7       72.74       69.87      5.15 o 
  -2   6   7     9282.16     9181.68    100.73 o 
  -1   6   7      360.50      373.42      9.27 o 
   0   6   7     8082.47     8358.68     87.18 o 
   1   6   7      244.82      275.88     12.11 o 
   2   6   7     3376.16     3409.19     47.14 o 
   3   6   7      222.13      235.38     18.29 o 
   4   6   7     4617.36     4713.53     81.21 o 
   5   6   7       13.32       11.86      8.53 o 
   6   6   7    10352.30    10128.22    166.21 o 
   7   6   7      646.56      641.26     23.70 o 
   8   6   7      599.93      648.40     30.40 o 
   9   6   7       19.27       30.40     14.09 o 
  10   6   7      264.52      319.56     24.41 o 
 -11   7   7       47.48       34.68     17.91 o 
 -10   7   7       49.05       28.61     11.43 o 
  -9   7   7        0.12        8.19     11.32 o 
  -8   7   7       37.92       45.46     11.59 o 
  -7   7   7        3.42       -6.49      7.75 o 
  -6   7   7      184.96      156.34     16.03 o 
  -5   7   7      121.64       98.20     10.93 o 
  -4   7   7       67.38       63.71      7.17 o 
  -3   7   7      170.31      165.76      9.72 o 
  -2   7   7       37.67       33.35      4.66 o 
  -1   7   7      345.50      348.00      7.58 o 
   0   7   7       59.09       55.56      5.91 o 
   1   7   7        0.55       10.84      9.65 o 
   2   7   7        9.57       17.00      7.28 o 
   3   7   7        0.18       -2.59      7.88 o 
   4   7   7      436.85      409.62     17.23 o 
   5   7   7      129.02      163.04     21.67 o 
   6   7   7       23.88       10.22     12.71 o 
   7   7   7        0.30      -10.53     15.25 o 
   8   7   7      106.58      106.23     16.85 o 
   9   7   7        5.24       32.93     20.23 o 
 -10   8   7      825.79      878.49     46.62 o 
  -9   8   7       13.52        8.54      9.09 o 
  -8   8   7     1663.65     1618.62     56.10 o 
  -7   8   7       13.23       13.10      8.51 o 
  -6   8   7     2784.50     2706.05     79.86 o 
  -5   8   7      186.60      179.03     12.20 o 
  -4   8   7     2642.15     2565.59     62.94 o 
  -3   8   7      160.68      153.60     11.59 o 
  -2   8   7     2434.15     2366.96     78.37 o 
  -1   8   7       13.45       21.37      6.22 o 
   0   8   7     2589.23     2624.03     37.96 o 
   1   8   7       44.88       49.47      6.22 o 
   2   8   7     3813.14     3793.28     45.74 o 
   3   8   7       14.89       19.36      7.96 o 
   4   8   7     2607.97     2626.41     44.66 o 
   5   8   7      173.21      163.25     16.74 o 
   6   8   7      912.23      966.92     33.70 o 
   7   8   7        4.34       14.39     15.60 o 
   8   8   7      653.01      733.52     46.50 o 
  -9   9   7      295.92      299.25     29.42 o 
  -8   9   7      163.25      152.48     14.39 o 
  -7   9   7      526.62      472.51     39.52 o 
  -6   9   7       39.36       33.14     10.32 o 
  -5   9   7      468.63      404.07     17.12 o 
  -4   9   7       33.31       29.92      6.98 o 
  -3   9   7     2525.44     2414.39     75.88 o 
  -2   9   7       57.78       49.64      7.54 o 
  -1   9   7      531.30      531.46     27.25 o 
   0   9   7      486.76      474.60     16.55 o 
   1   9   7     1417.38     1407.79     26.27 o 
   2   9   7        0.11        0.01      4.91 o 
   3   9   7      714.24      722.95     19.50 o 
   4   9   7       12.33       10.84      9.18 o 
   5   9   7      424.80      410.30     17.49 o 
   6   9   7        9.88        5.04      9.10 o 
   7   9   7      210.25      177.74     20.70 o 
  -8  10   7      113.51       94.72     17.26 o 
  -7  10   7      181.58      169.03     20.92 o 
  -6  10   7      685.17      577.46     64.01 o 
  -5  10   7       59.35       29.93      9.55 o 
  -4  10   7     1045.32      914.91     79.99 o 
  -3  10   7       69.81       55.20     12.37 o 
  -2  10   7      573.18      530.16     45.63 o 
  -1  10   7        0.70        5.83      4.89 o 
   0  10   7      875.10      899.29     35.99 o 
   1  10   7        0.49       -1.36      6.10 o 
   2  10   7      324.07      308.67     13.34 o 
   3  10   7       28.97       36.44     11.48 o 
   4  10   7      921.20      929.91     23.42 o 
   5  10   7      116.29      115.03     12.59 o 
   6  10   7      186.30      185.64     13.78 o 
  -6  11   7        0.64        1.73      8.82 o 
  -5  11   7     1219.16     1225.04     54.05 o 
  -4  11   7        1.95       22.97     12.93 o 
  -3  11   7     1104.20     1172.60     46.37 o 
  -2  11   7        2.57       -5.26      7.92 o 
  -1  11   7     1220.63     1117.67     82.00 o 
   0  11   7        0.55       -2.08      6.37 o 
   1  11   7      831.05      845.14     35.08 o 
   2  11   7        5.77        8.11      8.26 o 
   3  11   7      936.62      909.03     37.49 o 
   4  11   7       65.15       48.04     11.20 o 
  -3  12   7        0.02       -8.29     19.03 o 
  -2  12   7       70.16       73.27     24.09 o 
  -1  12   7        4.80      -27.20     27.20 o 
   0  12   7        8.15        4.41     12.80 o 
   1  12   7        0.00        3.97      6.47 o 
 -12   0   8      219.46      191.85     22.64 o 
 -10   0   8     1118.43     1031.59     29.85 o 
  -8   0   8     3437.87     3414.21    127.62 o 
  -6   0   8        2.30        6.41      6.86 o 
  -4   0   8       54.48       44.83      5.58 o 
  -2   0   8      531.62      604.10     14.01 o 
   0   0   8      612.19      561.15     18.57 o 
   2   0   8      383.00      439.30     17.06 o 
   4   0   8     1254.48     1317.88     30.57 o 
   6   0   8      297.86      301.55     32.31 o 
   8   0   8      164.87      137.54     25.44 o 
  10   0   8       60.89       79.50     37.97 o 
 -13   1   8       18.44       22.41     12.44 o 
 -12   1   8      937.22      997.60     28.68 o 
 -11   1   8       27.79       29.05     13.97 o 
 -10   1   8     2308.59     2344.68     40.96 o 
  -9   1   8      130.12      151.60     12.38 o 
  -8   1   8     5157.79     5141.11     64.61 o 
  -7   1   8        8.51       22.44      6.49 o 
  -6   1   8     4373.37     4266.26     48.17 o 
  -5   1   8       41.49       45.42      5.28 o 
  -4   1   8     5059.91     4936.85     43.70 o 
  -3   1   8        5.53        7.83      3.27 o 
  -2   1   8    23781.92    25341.27    330.80 o 
  -1   1   8      437.47      505.45      9.27 o 
   0   1   8     8864.10     8579.37     86.93 o 
   1   1   8      375.81      364.20     10.26 o 
   2   1   8     7638.23     7289.47     82.60 o 
   3   1   8      339.23      329.62     12.18 o 
   4   1   8     5811.57     5648.45     73.45 o 
   5   1   8      358.72      405.62     19.76 o 
   6   1   8     6180.95     6012.06     85.49 o 
   7   1   8       19.22       18.90     10.77 o 
   8   1   8     3674.59     3515.32     68.67 o 
   9   1   8       75.38       51.04     15.19 o 
  10   1   8      874.04      939.36     40.30 o 
  11   1   8        0.56       23.62     18.99 o 
 -13   2   8      148.38      141.27     17.61 o 
 -12   2   8      295.00      282.21     18.06 o 
 -11   2   8      997.31      919.11     29.06 o 
 -10   2   8     1101.82     1032.76     34.06 o 
  -9   2   8      719.76      763.19     27.92 o 
  -8   2   8      966.89      943.69     22.76 o 
  -7   2   8     1383.75     1323.38     21.75 o 
  -6   2   8     2113.88     2104.84     27.29 o 
  -5   2   8     4208.21     4173.71     36.08 o 
  -4   2   8      480.78      504.14      8.61 o 
  -3   2   8     4518.01     4537.88     38.19 o 
  -2   2   8     2732.54     2890.95     22.41 o 
  -1   2   8     5694.71     6072.92     62.50 o 
   0   2   8     2326.74     2432.66     23.72 o 
   1   2   8     1705.10     1614.44     20.59 o 
   2   2   8     1494.40     1546.68     22.46 o 
   3   2   8     3652.01     3508.03     44.78 o 
   4   2   8      172.48      198.63     16.16 o 
   5   2   8      159.58      162.68     12.83 o 
   6   2   8      103.99       81.50     13.32 o 
   7   2   8      436.52      457.48     20.59 o 
   8   2   8      143.49      102.13     19.66 o 
   9   2   8      358.22      358.05     22.07 o 
  10   2   8        2.03       -1.99     12.34 o 
  11   2   8       32.73       48.53     20.84 o 
 -12   3   8      934.45      925.90     44.08 o 
 -11   3   8        8.67        9.27     11.48 o 
 -10   3   8     1290.82     1265.66     30.73 o 
  -9   3   8      348.21      363.19     13.92 o 
  -8   3   8     1338.18     1319.27     23.48 o 
  -7   3   8      705.68      706.61     15.95 o 
  -6   3   8     2552.14     2518.73     27.73 o 
  -5   3   8       97.83      120.34      7.96 o 
  -4   3   8    12458.12    12745.64    136.30 o 
  -3   3   8      138.94      144.44      5.67 o 
  -2   3   8     5098.28     5001.58     56.40 o 
  -1   3   8     6566.20     7152.06     96.64 o 
   0   3   8     6727.59     6787.06     60.66 o 
   1   3   8     1509.28     1516.82     19.81 o 
   2   3   8     3576.84     3499.47     40.72 o 
   3   3   8      114.74      131.41      9.34 o 
   4   3   8     3273.72     3214.25     49.38 o 
   5   3   8       11.04       28.74      8.78 o 
   6   3   8     4255.72     4273.03     62.08 o 
   7   3   8       24.07       43.13     13.44 o 
   8   3   8      261.20      301.06     18.47 o 
   9   3   8       32.38        3.87     13.10 o 
  10   3   8      656.19      741.37     37.94 o 
  11   3   8       53.49       59.53     23.28 o 
 -12   4   8       62.96       53.37     14.95 o 
 -11   4   8     1015.32      966.98     37.70 o 
 -10   4   8       19.17       17.48      7.32 o 
  -9   4   8     1247.76     1231.70     38.16 o 
  -8   4   8       20.95       22.41      6.82 o 
  -7   4   8     2265.88     2266.92     42.49 o 
  -6   4   8      705.83      727.27     16.69 o 
  -5   4   8     7512.80     7494.10     73.35 o 
  -4   4   8       81.37       80.10      6.13 o 
  -3   4   8     5260.17     5372.76     62.00 o 
  -2   4   8     1917.48     2017.35     27.70 o 
  -1   4   8     6649.39     6677.20     94.46 o 
   0   4   8      111.68      125.15      2.44 o 
   1   4   8     7140.67     7061.63     90.25 o 
   2   4   8      535.33      490.35     10.17 o 
   3   4   8     3969.20     4035.75     55.31 o 
   4   4   8        4.35        5.78      9.13 o 
   5   4   8     3928.13     3918.16     57.64 o 
   6   4   8      240.88      264.96     19.22 o 
   7   4   8     1272.11     1325.69     32.66 o 
   8   4   8       49.30       38.08     14.03 o 
   9   4   8      406.84      419.38     25.73 o 
  10   4   8        7.99       15.72     15.53 o 
 -12   5   8      393.46      351.03     27.71 o 
 -11   5   8     1195.68     1058.09     69.78 o 
 -10   5   8      517.32      561.85     33.28 o 
  -9   5   8      446.83      400.59     15.89 o 
  -8   5   8      570.24      510.91     24.55 o 
  -7   5   8      974.94      983.65     22.88 o 
  -6   5   8       18.80       18.66      6.58 o 
  -5   5   8      582.01      595.01     11.98 o 
  -4   5   8     1545.47     1542.07     21.15 o 
  -3   5   8     1258.59     1245.43     32.82 o 
  -2   5   8      846.73      825.29     13.86 o 
  -1   5   8      951.25      997.30     27.79 o 
   0   5   8      492.14      474.53     13.17 o 
   1   5   8       38.17       51.86      6.77 o 
   2   5   8      352.12      370.06     15.34 o 
   3   5   8      818.88      853.42     16.02 o 
   4   5   8      105.23      108.65      9.42 o 
   5   5   8       13.04       15.06     10.77 o 
   6   5   8      271.08      251.86     21.94 o 
   7   5   8      217.77      213.15     25.81 o 
   8   5   8      308.71      392.97     33.89 o 
   9   5   8        0.60      -12.66     15.51 o 
  10   5   8       36.61       40.47     22.47 o 
 -11   6   8      877.04      858.78     33.72 o 
 -10   6   8      103.73      113.85     16.66 o 
  -9   6   8     2497.38     2515.12     47.72 o 
  -8   6   8        6.60        3.87      6.84 o 
  -7   6   8     2139.47     2132.98     35.01 o 
  -6   6   8      131.51      141.88     10.80 o 
  -5   6   8       91.87      111.39     11.57 o 
  -4   6   8      310.73      288.75     11.12 o 
  -3   6   8     9712.43     9790.10    164.91 o 
  -2   6   8      111.27      127.92     12.80 o 
  -1   6   8     6269.71     6502.83    109.85 o 
   0   6   8       51.91       54.55      7.45 o 
   1   6   8     3431.18     3509.99     37.57 o 
   2   6   8       36.50       44.48     11.14 o 
   3   6   8     1745.33     1759.94     30.85 o 
   4   6   8       86.68       98.39     18.81 o 
   5   6   8     5946.21     5874.46     91.17 o 
   6   6   8       72.91       86.34     14.35 o 
   7   6   8     4274.74     4321.54     72.40 o 
   8   6   8       17.45       17.26     11.83 o 
   9   6   8      797.02      809.16     37.02 o 
 -10   7   8       72.90       59.59     12.10 o 
  -9   7   8      476.63      497.54     29.19 o 
  -8   7   8       22.80       23.78     10.75 o 
  -7   7   8     1063.02      997.78     31.88 o 
  -6   7   8       21.59       26.66      6.39 o 
  -5   7   8        0.85       10.46      5.84 o 
  -4   7   8      616.71      583.60     18.39 o 
  -3   7   8       56.99       51.02      6.14 o 
  -2   7   8      226.10      278.67     28.28 o 
  -1   7   8      111.23       95.35      4.79 o 
   0   7   8        5.05        7.49      6.37 o 
   1   7   8        1.10       -1.61      5.44 o 
   2   7   8       45.01       44.79      8.13 o 
   3   7   8      120.28      107.63     12.85 o 
   4   7   8        5.44       10.78      8.93 o 
   5   7   8      140.12      128.95     21.26 o 
   6   7   8       17.30       19.90     13.91 o 
   7   7   8        7.93       13.40     29.29 o 
   8   7   8       82.95      112.18     19.33 o 
   9   7   8       18.39       21.58     15.99 o 
 -10   8   8        7.10       -0.52     13.65 o 
  -9   8   8      783.02      742.85     29.48 o 
  -8   8   8       52.98       63.26     14.57 o 
  -7   8   8     1580.59     1495.32     99.58 o 
  -6   8   8      399.09      386.97     15.11 o 
  -5   8   8     2032.59     1834.84     84.74 o 
  -4   8   8        1.02       -6.51      6.51 o 
  -3   8   8     3284.87     3083.93    143.16 o 
  -2   8   8      204.73      186.68     15.29 o 
  -1   8   8     1625.03     1623.32     29.58 o 
   0   8   8        0.42        3.67      7.97 o 
   1   8   8     2184.62     2186.52     28.88 o 
   2   8   8       15.66       13.63      6.83 o 
   3   8   8     2334.35     2333.49     36.61 o 
   4   8   8       86.96       93.24     14.44 o 
   5   8   8     1216.50     1211.65     34.87 o 
   6   8   8      165.07      176.34     29.96 o 
   7   8   8     1093.07     1108.09     43.48 o 
   8   8   8       84.33       85.80     24.39 o 
  -8   9   8      271.65      205.03     22.31 o 
  -7   9   8      142.56      143.48     19.52 o 
  -6   9   8      343.89      315.39     32.18 o 
  -5   9   8      106.68       81.46     17.80 o 
  -4   9   8      889.95     1000.12     40.49 o 
  -3   9   8      121.04      107.20      9.57 o 
  -2   9   8      538.49      539.43     49.72 o 
  -1   9   8      307.82      314.17     27.51 o 
   0   9   8      669.50      662.59     28.26 o 
   1   9   8      666.72      632.91     16.10 o 
   2   9   8     1145.11     1132.13     28.87 o 
   3   9   8        2.60       10.99      7.62 o 
   4   9   8      338.63      356.07     14.96 o 
   5   9   8       13.08        3.77      9.52 o 
   6   9   8      476.90      488.25     23.13 o 
   7   9   8      193.93      160.69     30.57 o 
  -7  10   8      118.04      103.88     29.36 o 
  -6  10   8      131.78       93.61     17.42 o 
  -5  10   8      633.22      653.64     44.94 o 
  -4  10   8       54.32       36.69     10.89 o 
  -3  10   8      504.37      524.52     29.33 o 
  -2  10   8      411.25      334.50     28.62 o 
  -1  10   8      729.91      688.85     27.65 o 
   0  10   8       88.18       91.79      7.91 o 
   1  10   8      534.42      489.72     24.85 o 
   2  10   8       91.50       94.10     11.17 o 
   3  10   8      209.48      207.97     12.06 o 
   4  10   8        2.66       13.27      9.41 o 
   5  10   8      212.46      211.30     16.03 o 
   6  10   8        0.63        4.33     11.16 o 
  -5  11   8       42.46       47.41     17.31 o 
  -4  11   8      656.72      724.90     40.99 o 
  -3  11   8        0.77       -2.87     17.53 o 
  -2  11   8      821.14      837.98     61.37 o 
  -1  11   8      203.80      174.00     66.25 o 
   0  11   8     1291.19     1171.37     83.68 o 
   1  11   8       40.34       25.22     10.08 o 
   2  11   8      757.93      737.90     24.36 o 
   3  11   8       62.44       59.83     11.44 o 
   4  11   8     1065.00     1010.58     33.48 o 
 -13   0   9      903.61      856.86     54.63 o 
 -11   0   9      514.85      534.61     30.38 o 
  -9   0   9     2127.83     2071.65     58.03 o 
  -7   0   9     3772.59     3927.82     70.91 o 
  -5   0   9      526.05      514.76     20.67 o 
  -3   0   9     3744.21     3863.28     62.28 o 
  -1   0   9     2505.39     2603.01     33.68 o 
   1   0   9     1540.05     1547.88     35.34 o 
   3   0   9      557.56      536.62     36.61 o 
   5   0   9      659.57      699.15     29.99 o 
   7   0   9      129.55      140.05     32.13 o 
   9   0   9      144.68       94.56     22.59 o 
  11   0   9        4.85        5.38     21.04 o 
 -12   1   9       25.82        4.62     10.35 o 
 -11   1   9     1498.41     1441.49     29.85 o 
 -10   1   9      267.71      272.52     15.05 o 
  -9   1   9     1806.11     1900.67     32.82 o 
  -8   1   9        0.27        6.11      7.86 o 
  -7   1   9     6017.64     6001.33     77.74 o 
  -6   1   9       22.53       23.18      5.67 o 
  -5   1   9     3775.16     3726.22     33.85 o 
  -4   1   9      146.68      149.71      7.85 o 
  -3   1   9     7356.12     7218.16     71.81 o 
  -2   1   9      114.89       92.91      6.66 o 
  -1   1   9    21997.82    23359.52    275.55 o 
   0   1   9      113.62      132.73      8.42 o 
   1   1   9    10727.59    10627.88    121.62 o 
   2   1   9       29.03        9.64      6.56 o 
   3   1   9     6874.48     6791.61     81.47 o 
   4   1   9      447.94      442.18     16.30 o 
   5   1   9     4540.35     4604.94     65.04 o 
   6   1   9        0.22       -2.40      8.38 o 
   7   1   9     3416.09     3490.52     70.45 o 
   8   1   9        1.24       10.65     11.79 o 
   9   1   9     1097.70     1199.44     38.37 o 
  10   1   9       36.62       56.01     22.93 o 
  11   1   9      522.90      557.86     35.03 o 
 -12   2   9      130.63      142.37     15.63 o 
 -11   2   9      740.22      712.20     25.87 o 
 -10   2   9      343.42      353.44     18.64 o 
  -9   2   9     1134.86     1119.53     28.31 o 
  -8   2   9     1031.37      997.63     19.36 o 
  -7   2   9     1105.82     1073.48     20.67 o 
  -6   2   9     1898.23     1789.84     25.33 o 
  -5   2   9     1480.91     1509.29     17.15 o 
  -4   2   9      263.82      257.23      8.77 o 
  -3   2   9      154.14      163.95     10.48 o 
  -2   2   9      759.49      684.08      8.31 o 
  -1   2   9     5592.19     5777.34     51.49 o 
   0   2   9     1603.84     1479.05     25.01 o 
   1   2   9      833.78      724.13     11.94 o 
   2   2   9     2358.37     2185.17     27.03 o 
   3   2   9     1696.54     1650.27     27.75 o 
   4   2   9      631.34      617.39     30.06 o 
   5   2   9      769.54      772.73     20.68 o 
   6   2   9      158.27      184.23     18.07 o 
   7   2   9      240.14      188.99     16.40 o 
   8   2   9     2530.57     2404.01     61.36 o 
   9   2   9      382.46      394.53     29.96 o 
  10   2   9      291.65      297.63     25.73 o 
  11   2   9       68.88       36.81     20.45 o 
 -12   3   9      261.13      243.49     19.51 o 
 -11   3   9      502.97      531.80     24.37 o 
 -10   3   9      947.80      906.17     27.68 o 
  -9   3   9      746.10      783.84     20.71 o 
  -8   3   9     1177.19     1172.06     23.17 o 
  -7   3   9      667.73      725.25     15.78 o 
  -6   3   9     1385.29     1397.30     18.86 o 
  -5   3   9     1307.96     1294.90     19.14 o 
  -4   3   9     1217.32     1259.09     13.25 o 
  -3   3   9     5102.21     5198.03     38.70 o 
  -2   3   9       22.06        8.48      6.61 o 
  -1   3   9      731.31      680.41     24.28 o 
   0   3   9      845.53      841.40     11.41 o 
   1   3   9     1345.86     1232.64     18.07 o 
   2   3   9      793.20      833.45     15.71 o 
   3   3   9     3356.12     3276.81     42.31 o 
   4   3   9      115.48      127.29     13.61 o 
   5   3   9     1996.00     2069.68     39.05 o 
   6   3   9        0.50       -0.40      8.64 o 
   7   3   9     1370.82     1304.52     36.47 o 
   8   3   9      126.75      118.69     18.47 o 
   9   3   9      541.47      632.94     33.00 o 
  10   3   9        1.25       -4.04     13.87 o 
 -12   4   9      313.60      289.30     20.98 o 
 -11   4   9      224.35      182.30     22.88 o 
 -10   4   9      653.29      671.41     31.52 o 
  -9   4   9       75.88       77.73     10.96 o 
  -8   4   9      475.48      497.52     18.05 o 
  -7   4   9      426.75      436.46     14.92 o 
  -6   4   9      651.80      669.24     14.50 o 
  -5   4   9     2124.71     2112.77     30.04 o 
  -4   4   9     7814.64     7984.70     66.44 o 
  -3   4   9      133.47      115.56      8.02 o 
  -2   4   9     4796.62     4944.47     59.09 o 
  -1   4   9      336.99      336.96     16.62 o 
   0   4   9     2106.76     2070.04     40.13 o 
   1   4   9      598.63      585.36      9.37 o 
   2   4   9     4155.34     4200.06     48.39 o 
   3   4   9      813.09      790.07     16.00 o 
   4   4   9     4568.51     4436.64     64.81 o 
   5   4   9      181.74      194.07     15.40 o 
   6   4   9     2838.79     2866.43     54.16 o 
   7   4   9        5.86        3.07      8.90 o 
   8   4   9     1216.23     1270.82     36.77 o 
   9   4   9       44.13       70.50     17.36 o 
  10   4   9      610.10      706.16     43.74 o 
 -11   5   9      378.52      332.12     39.96 o 
 -10   5   9      957.69      939.28     33.96 o 
  -9   5   9      859.35      856.02     31.37 o 
  -8   5   9      735.99      756.50     19.76 o 
  -7   5   9      468.37      470.07     15.62 o 
  -6   5   9     2979.64     2933.39     33.87 o 
  -5   5   9     1273.69     1218.75     16.24 o 
  -4   5   9      639.90      623.56     30.35 o 
  -3   5   9      804.05      832.04     28.64 o 
  -2   5   9     2232.08     2238.63     48.48 o 
  -1   5   9      251.13      274.09     21.43 o 
   0   5   9     1709.97     1871.80     37.84 o 
   1   5   9      710.41      711.85     22.85 o 
   2   5   9      266.09      269.10      9.23 o 
   3   5   9      110.47      135.09     12.41 o 
   4   5   9     1654.73     1580.06     31.39 o 
   5   5   9        3.55        8.05      9.38 o 
   6   5   9      203.20      206.56     17.49 o 
   7   5   9      488.00      494.25     35.90 o 
   8   5   9       79.18       73.67     18.87 o 
   9   5   9      247.34      258.77     24.13 o 
  10   5   9       43.05       19.16     16.86 o 
 -11   6   9        0.73        9.30     10.37 o 
 -10   6   9     1024.35     1023.29     30.10 o 
  -9   6   9       10.86       29.09     12.69 o 
  -8   6   9     2178.73     2158.30     45.47 o 
  -7   6   9        7.63        5.14      8.04 o 
  -6   6   9     2222.10     2208.41     27.41 o 
  -5   6   9      379.51      370.85     19.56 o 
  -4   6   9     1014.06     1050.08     31.66 o 
  -3   6   9       79.68      113.62     15.77 o 
  -2   6   9     7700.02     7574.25    251.51 o 
  -1   6   9       29.91       27.98     13.28 o 
   0   6   9     5468.08     5877.35    103.25 o 
   1   6   9      179.92      179.72     11.51 o 
   2   6   9     2919.09     2980.90     46.41 o 
   3   6   9       21.91       12.97      9.92 o 
   4   6   9      572.85      539.37     18.77 o 
   5   6   9        2.96       16.30     11.67 o 
   6   6   9     2889.16     2859.63     53.77 o 
   7   6   9       89.71       91.17     16.94 o 
   8   6   9      673.07      723.84     32.04 o 
   9   6   9        9.28      -13.18     15.31 o 
 -10   7   9      392.29      389.56     23.21 o 
  -9   7   9       71.97       75.89     11.97 o 
  -8   7   9      850.49      795.31     37.28 o 
  -7   7   9        0.27        1.48      9.00 o 
  -6   7   9      567.66      510.51     26.63 o 
  -5   7   9      320.34      346.07     29.19 o 
  -4   7   9      487.01      453.33     24.87 o 
  -3   7   9      212.36      307.57     23.44 o 
  -2   7   9     1277.06     1306.96     53.03 o 
  -1   7   9       32.04       18.65      6.56 o 
   0   7   9      499.77      482.66     14.50 o 
   1   7   9      314.49      322.77     12.70 o 
   2   7   9      570.88      645.94     18.79 o 
   3   7   9       51.20       45.99     11.84 o 
   4   7   9      380.46      395.53     31.38 o 
   5   7   9      352.05      342.65     27.81 o 
   6   7   9       10.33       17.69     12.72 o 
   7   7   9       95.69       73.36     14.36 o 
   8   7   9       69.65       47.79     17.13 o 
  -9   8   9       76.57       60.74     15.36 o 
  -8   8   9      789.48      694.58     61.39 o 
  -7   8   9      171.69      127.30     31.67 o 
  -6   8   9     2148.13     2289.69     51.77 o 
  -5   8   9      687.49      667.96     35.32 o 
  -4   8   9     1624.60     1642.16     45.53 o 
  -3   8   9      227.70      222.74     21.23 o 
  -2   8   9     2637.41     2758.64     74.51 o 
  -1   8   9        7.45        4.82      4.32 o 
   0   8   9     1847.82     1748.80     37.67 o 
   1   8   9      112.86      113.46      9.77 o 
   2   8   9     1994.83     2009.18     35.37 o 
   3   8   9      100.32      117.59     12.11 o 
   4   8   9     2080.80     2045.55     41.56 o 
   5   8   9      511.54      477.72     23.94 o 
   6   8   9      815.90      871.28     42.33 o 
   7   8   9       13.46       24.86     16.49 o 
  -8   9   9      429.41      480.33     38.68 o 
  -7   9   9      285.54      284.90     32.04 o 
  -6   9   9      131.81      165.15     20.25 o 
  -5   9   9      180.17      199.62     25.54 o 
  -4   9   9      180.17      230.02     25.72 o 
  -3   9   9     1093.00     1082.29     47.76 o 
  -2   9   9      358.85      346.61     37.66 o 
  -1   9   9      222.64      247.74     25.74 o 
   0   9   9      718.95      683.22     23.05 o 
   1   9   9      183.00      210.23     10.07 o 
   2   9   9      378.85      407.40     14.69 o 
   3   9   9      794.25      829.64     18.88 o 
   4   9   9      166.30      168.46     18.78 o 
   5   9   9      124.12      143.02     20.33 o 
   6   9   9       70.48       71.00     15.44 o 
  -7  10   9      267.49      320.76     31.64 o 
  -6  10   9      221.48      271.62     29.39 o 
  -5  10   9      324.62      358.04     32.79 o 
  -4  10   9      111.48      141.12     21.80 o 
  -3  10   9      237.27      269.18     40.91 o 
  -2  10   9      183.93      100.02     51.72 o 
  -1  10   9      466.95      351.97     75.89 o 
   0  10   9      418.28      366.80     22.18 o 
   1  10   9       77.75       81.39     19.09 o 
   2  10   9      177.61      154.19     20.21 o 
   3  10   9        7.66       20.42     13.44 o 
   4  10   9      375.60      369.17     16.32 o 
   5  10   9        4.00        6.52      9.68 o 
  -4  11   9      125.72      149.35     23.98 o 
  -3  11   9      518.29      555.69     80.43 o 
  -2  11   9        6.70        7.96     23.26 o 
  -1  11   9      716.58      736.87     59.04 o 
   0  11   9       78.14       68.71     23.83 o 
   1  11   9      606.86      568.92     73.94 o 
   2  11   9       37.87       13.82     31.37 o 
   3  11   9      465.96      432.18     56.75 o 
 -12   0  10     1663.30     1678.37     68.08 o 
 -10   0  10     3249.37     3057.14     83.33 o 
  -8   0  10     4494.66     4534.85     97.09 o 
  -6   0  10     3606.80     3597.63     55.33 o 
  -4   0  10     5352.18     5599.38     73.36 o 
  -2   0  10     5632.22     5677.29    113.20 o 
   0   0  10     6260.25     6442.78    106.73 o 
   2   0  10     1051.49     1033.42     23.67 o 
   4   0  10      536.28      583.97     26.94 o 
   6   0  10     1324.31     1271.53     60.24 o 
   8   0  10       22.49       52.88     19.14 o 
  10   0  10        1.50        8.81     24.60 o 
 -12   1  10      319.08      356.19     31.17 o 
 -11   1  10      109.15       81.64     15.09 o 
 -10   1  10     1000.01     1039.82     31.01 o 
  -9   1  10       84.99      109.59     15.20 o 
  -8   1  10     1529.97     1545.40     32.63 o 
  -7   1  10       61.56       87.76     15.29 o 
  -6   1  10     1771.89     1764.42     23.91 o 
  -5   1  10        0.73        0.41      3.44 o 
  -4   1  10     3388.97     3355.33     29.77 o 
  -3   1  10      925.30     1024.60     16.38 o 
  -2   1  10     8559.86     8477.90     88.03 o 
  -1   1  10     2338.97     2523.93     25.83 o 
   0   1  10     4736.64     4495.35     49.01 o 
   1   1  10       66.42       94.60      7.34 o 
   2   1  10     6425.48     6371.47     71.72 o 
   3   1  10      450.85      454.97     17.62 o 
   4   1  10     3025.42     3011.49     54.79 o 
   5   1  10       22.43       30.08      9.57 o 
   6   1  10     2077.96     2113.94     44.26 o 
   7   1  10      307.02      274.39     20.80 o 
   8   1  10     1930.24     1983.38     47.39 o 
   9   1  10       16.71       18.80     14.61 o 
  10   1  10      775.40      881.98     42.49 o 
 -12   2  10      328.98      360.46     26.38 o 
 -11   2  10      134.50      126.34     14.54 o 
 -10   2  10     1354.77     1352.90     27.54 o 
  -9   2  10      227.87      256.39     16.34 o 
  -8   2  10     1650.32     1695.44     31.13 o 
  -7   2  10     3154.43     3085.03     44.32 o 
  -6   2  10     2658.71     2636.50     30.88 o 
  -5   2  10      612.77      576.80     10.47 o 
  -4   2  10     1527.64     1559.95     18.05 o 
  -3   2  10      184.60      173.73      5.53 o 
  -2   2  10     2855.63     2859.76     24.93 o 
  -1   2  10     3439.47     3422.13     58.48 o 
   0   2  10     3852.83     3893.51     35.93 o 
   1   2  10      541.42      539.30     12.67 o 
   2   2  10      351.61      305.76     11.05 o 
   3   2  10     1171.35     1157.01     25.81 o 
   4   2  10     1550.43     1498.07     36.26 o 
   5   2  10      321.43      335.33     20.00 o 
   6   2  10      462.27      449.65     26.51 o 
   7   2  10      421.90      489.66     24.45 o 
   8   2  10      425.04      381.94     25.61 o 
   9   2  10      514.32      588.89     29.71 o 
  10   2  10      150.71      166.51     22.74 o 
 -12   3  10      232.58      227.53     21.92 o 
 -11   3  10      347.13      312.41     16.53 o 
 -10   3  10      641.63      660.89     23.03 o 
  -9   3  10      982.48      960.97     20.11 o 
  -8   3  10      265.64      275.52     14.19 o 
  -7   3  10     2946.80     2910.52     35.95 o 
  -6   3  10      409.57      426.04     17.29 o 
  -5   3  10     1482.07     1486.80     19.06 o 
  -4   3  10     1531.70     1531.33     15.55 o 
  -3   3  10     1366.80     1375.37     26.64 o 
  -2   3  10     1105.10     1096.23     21.85 o 
  -1   3  10     1996.09     2004.13     34.67 o 
   0   3  10      813.57      804.86     11.42 o 
   1   3  10     1536.56     1463.18     20.77 o 
   2   3  10      100.95      119.31      8.11 o 
   3   3  10     1120.01     1116.00     21.14 o 
   4   3  10      906.09      908.79     25.52 o 
   5   3  10       26.05       19.67     11.17 o 
   6   3  10     1575.45     1609.66     32.48 o 
   7   3  10      156.12      132.63     15.49 o 
   8   3  10      389.64      427.99     31.25 o 
   9   3  10      134.47      116.74     19.03 o 
  10   3  10       96.89       98.29     18.95 o 
 -11   4  10      573.15      560.41     30.36 o 
 -10   4  10      137.50      140.15     16.62 o 
  -9   4  10      421.25      431.64     16.10 o 
  -8   4  10      518.41      506.58     14.86 o 
  -7   4  10      190.76      186.31     15.56 o 
  -6   4  10      648.47      634.32     20.47 o 
  -5   4  10     1853.55     1812.66     28.30 o 
  -4   4  10     1493.18     1501.73     27.13 o 
  -3   4  10     3123.41     3183.26     87.64 o 
  -2   4  10      129.32      152.99     10.11 o 
  -1   4  10     2145.43     2214.80     44.41 o 
   0   4  10     1476.76     1479.27     40.37 o 
   1   4  10     1247.46     1229.46     22.78 o 
   2   4  10     1926.03     1880.02     31.15 o 
   3   4  10     1734.16     1714.62     32.52 o 
   4   4  10      284.29      301.31     17.72 o 
   5   4  10     4229.02     4209.54     68.72 o 
   6   4  10      184.31      213.91     26.99 o 
   7   4  10     1329.24     1395.70     37.01 o 
   8   4  10      397.13      417.11     23.01 o 
   9   4  10      285.16      285.01     22.26 o 
  10   4  10      249.80      252.32     27.60 o 
 -11   5  10      753.90      730.10     36.27 o 
 -10   5  10      304.16      333.48     20.63 o 
  -9   5  10     1588.14     1600.89     48.65 o 
  -8   5  10      357.03      375.70     13.39 o 
  -7   5  10     1134.71     1129.88     20.95 o 
  -6   5  10     2450.25     2481.73     38.23 o 
  -5   5  10     1771.46     1675.08     89.43 o 
  -4   5  10     1766.11     1785.57     44.85 o 
  -3   5  10     1075.05     1049.45     32.39 o 
  -2   5  10      687.19      659.73     38.91 o 
  -1   5  10     2322.06     2360.89     56.06 o 
   0   5  10     1783.65     1889.82     40.37 o 
   1   5  10     1815.31     1797.37     52.09 o 
   2   5  10      439.72      417.63     12.45 o 
   3   5  10      663.09      705.20     20.31 o 
   4   5  10     2696.60     2647.59     49.77 o 
   5   5  10      568.95      576.37     21.83 o 
   6   5  10        1.86        2.06     10.51 o 
   7   5  10       79.12       80.96     16.19 o 
   8   5  10       52.49       61.40     17.44 o 
   9   5  10      208.60      225.10     25.27 o 
 -10   6  10       36.14       27.40     11.40 o 
  -9   6  10      889.70      922.46     28.49 o 
  -8   6  10       18.46       22.74     10.02 o 
  -7   6  10      706.84      677.34     20.92 o 
  -6   6  10      100.38       92.91      8.61 o 
  -5   6  10      461.78      438.05     31.74 o 
  -4   6  10        3.76       -3.74     18.03 o 
  -3   6  10     3092.03     3205.57    104.70 o 
  -2   6  10      162.55      140.36     11.70 o 
  -1   6  10     2849.96     2989.66     58.42 o 
   0   6  10       16.34       10.38     11.36 o 
   1   6  10     3112.29     3085.68     56.10 o 
   2   6  10      163.64      163.49     20.11 o 
   3   6  10     2877.96     2979.58     47.27 o 
   4   6  10      214.64      198.69     12.94 o 
   5   6  10      534.64      574.11     21.28 o 
   6   6  10      108.79      109.86     15.64 o 
   7   6  10     1226.62     1274.08     48.72 o 
   8   6  10       33.07       43.06     17.06 o 
 -10   7  10        0.10       -1.06     10.26 o 
  -9   7  10     1124.31     1029.65     70.09 o 
  -8   7  10       30.98       28.43      9.91 o 
  -7   7  10      752.12      766.19     24.61 o 
  -6   7  10       14.89       10.12      5.11 o 
  -5   7  10     1076.15     1112.06     37.17 o 
  -4   7  10      768.13      818.51     35.49 o 
  -3   7  10     1904.31     2026.28     59.91 o 
  -2   7  10       36.30       28.24      4.43 o 
  -1   7  10     1426.44     1504.25     41.13 o 
   0   7  10       53.27       50.45     14.70 o 
   1   7  10     1304.19     1294.85     29.65 o 
   2   7  10      335.05      335.69     21.37 o 
   3   7  10      233.32      209.07     12.64 o 
   4   7  10       67.67       70.97     13.07 o 
   5   7  10     1471.31     1424.36     38.34 o 
   6   7  10       69.10       76.86     15.95 o 
   7   7  10      256.29      290.99     48.37 o 
   8   7  10       20.39       32.16     16.28 o 
  -9   8  10      431.96      500.00     35.68 o 
  -8   8  10      283.54      328.91     39.19 o 
  -7   8  10      174.39      222.24     21.90 o 
  -6   8  10      671.12      655.61     35.49 o 
  -5   8  10     1717.94     1746.12     64.33 o 
  -4   8  10      121.88      129.92     22.28 o 
  -3   8  10     1372.41     1391.56     61.14 o 
  -2   8  10      110.22      109.39     27.81 o 
  -1   8  10     2069.94     1936.66    115.11 o 
   0   8  10      106.63      134.88     35.95 o 
   1   8  10      843.28      825.57     22.81 o 
   2   8  10      310.65      311.77     13.02 o 
   3   8  10      834.25      827.84     22.98 o 
   4   8  10       38.58       35.61     14.17 o 
   5   8  10     1053.86     1025.71     44.66 o 
   6   8  10       17.05       16.61     14.82 o 
   7   8  10      451.66      496.41     37.62 o 
  -8   9  10       69.67       72.57     22.58 o 
  -7   9  10      595.64      585.91     65.25 o 
  -6   9  10      485.11      533.70     31.51 o 
  -5   9  10      726.54      786.52     45.40 o 
  -4   9  10      180.97      193.17     22.94 o 
  -3   9  10      300.78      369.36     45.79 o 
  -2   9  10      823.05      840.31     58.58 o 
  -1   9  10      310.17      371.55     32.16 o 
   0   9  10      565.27      613.58     38.45 o 
   1   9  10      934.61      837.37     38.95 o 
   2   9  10      180.71      211.72     13.80 o 
   3   9  10       58.97       47.00     12.35 o 
   4   9  10      751.06      729.48     30.78 o 
   5   9  10      157.27      154.71     20.77 o 
   6   9  10      364.65      452.16     31.97 o 
  -6  10  10      148.55      170.62     22.60 o 
  -5  10  10      356.34      437.86     35.74 o 
  -4  10  10      155.77      166.86     36.03 o 
  -3  10  10       70.30       93.36     31.30 o 
  -2  10  10      626.81      681.62     54.74 o 
  -1  10  10      159.38      212.46     39.28 o 
   0  10  10      274.77      213.80     18.97 o 
   1  10  10       89.55       78.24     34.64 o 
   2  10  10      264.55      253.79     53.08 o 
   3  10  10       52.54       46.47     13.04 o 
   4  10  10      118.27       96.81     14.95 o 
  -3  11  10       55.07       42.01     24.42 o 
  -2  11  10      353.53      414.49     38.28 o 
  -1  11  10      190.62      193.54     38.98 o 
   0  11  10      762.56      838.96     41.29 o 
   1  11  10       32.30       55.24     19.96 o 
 -11   0  11     2073.05     2031.05     58.79 o 
  -9   0  11     3278.21     3277.42     79.19 o 
  -7   0  11     3665.82     3716.33     62.26 o 
  -5   0  11      347.45      337.92     22.12 o 
  -3   0  11     6642.71     6738.43    113.46 o 
  -1   0  11    11530.21    11624.52    161.36 o 
   1   0  11     4646.52     4470.52     84.61 o 
   3   0  11     7914.80     8068.14    163.85 o 
   5   0  11     1625.46     1537.29     49.28 o 
   7   0  11     1328.62     1275.48     53.92 o 
   9   0  11      873.33      891.42     58.58 o 
 -12   1  11       84.80       51.41     14.61 o 
 -11   1  11      213.41      206.61     31.70 o 
 -10   1  11      499.40      505.33     23.36 o 
  -9   1  11      419.11      460.58     19.51 o 
  -8   1  11      188.43      201.39     12.87 o 
  -7   1  11     3091.70     3106.56     44.45 o 
  -6   1  11     1248.98     1214.37     15.14 o 
  -5   1  11      580.70      592.74     12.26 o 
  -4   1  11       37.02       36.04      6.00 o 
  -3   1  11     4266.20     4427.65     60.76 o 
  -2   1  11     2042.18     2104.58     26.74 o 
  -1   1  11     7129.01     7226.75     77.06 o 
   0   1  11      153.70      181.92     10.20 o 
   1   1  11     3760.80     3721.78     45.86 o 
   2   1  11       22.55       24.48      6.58 o 
   3   1  11     1968.82     1948.64     38.92 o 
   4   1  11       32.54       42.60     10.46 o 
   5   1  11     2224.73     2160.55     42.20 o 
   6   1  11       96.96       89.93     13.18 o 
   7   1  11     1327.82     1451.41     44.85 o 
   8   1  11      355.64      330.45     39.86 o 
   9   1  11      532.37      652.05     36.34 o 
  10   1  11        8.47       15.06     18.03 o 
 -12   2  11       67.12       65.41     14.91 o 
 -11   2  11      453.52      507.23     28.72 o 
 -10   2  11       82.97       75.44     12.12 o 
  -9   2  11     1410.88     1404.93     39.87 o 
  -8   2  11       11.70       12.06      7.21 o 
  -7   2  11     2322.77     2360.23     30.60 o 
  -6   2  11       62.64       61.22      6.66 o 
  -5   2  11     2394.02     2421.12     30.61 o 
  -4   2  11       46.14       59.72      5.77 o 
  -3   2  11     2555.30     2683.28     29.75 o 
  -2   2  11      629.35      579.60     12.52 o 
  -1   2  11     3274.36     3303.72     34.13 o 
   0   2  11      502.49      458.36      9.31 o 
   1   2  11     4218.68     4138.96     54.68 o 
   2   2  11      815.42      807.92     16.81 o 
   3   2  11     2591.66     2600.46     40.87 o 
   4   2  11       51.60       71.72     11.23 o 
   5   2  11      651.06      671.18     23.24 o 
   6   2  11      538.27      565.71     23.59 o 
   7   2  11      646.67      667.58     32.88 o 
   8   2  11      454.64      509.37     24.58 o 
   9   2  11      358.84      415.53     27.75 o 
  10   2  11       86.19       87.71     20.26 o 
 -12   3  11      589.54      578.87     41.94 o 
 -11   3  11      148.61      137.80     16.43 o 
 -10   3  11      913.90      863.85     26.66 o 
  -9   3  11     1055.57     1043.56     40.93 o 
  -8   3  11      852.67      843.81     18.05 o 
  -7   3  11       18.14       14.05      9.33 o 
  -6   3  11     8650.64     8742.71    107.55 o 
  -5   3  11       61.58       72.58      4.56 o 
  -4   3  11     1621.34     1604.93     22.77 o 
  -3   3  11     1033.78     1065.80     27.48 o 
  -2   3  11     1740.78     1752.18     28.66 o 
  -1   3  11      425.89      432.96     24.90 o 
   0   3  11     2981.91     2937.98     57.82 o 
   1   3  11      343.69      350.36     16.64 o 
   2   3  11      972.84      933.36     20.37 o 
   3   3  11       31.54       23.54      9.93 o 
   4   3  11      158.98      188.70     13.92 o 
   5   3  11      541.19      548.34     21.47 o 
   6   3  11      328.88      338.80     20.56 o 
   7   3  11      637.12      666.58     26.85 o 
   8   3  11      152.72      209.74     30.20 o 
   9   3  11      159.25      186.74     26.76 o 
 -11   4  11      228.80      193.29     23.60 o 
 -10   4  11      296.58      304.57     19.06 o 
  -9   4  11      612.37      622.56     34.36 o 
  -8   4  11      808.42      846.91     25.17 o 
  -7   4  11     2803.15     2772.89     43.43 o 
  -6   4  11       46.06       37.42      8.18 o 
  -5   4  11     2953.24     2854.66     56.99 o 
  -4   4  11     1703.57     1697.68     30.35 o 
  -3   4  11      489.11      482.99     18.87 o 
  -2   4  11     2309.64     2436.83     37.36 o 
  -1   4  11      257.83      287.49     21.55 o 
   0   4  11      679.06      723.69     25.73 o 
   1   4  11     3175.46     3076.15     35.06 o 
   2   4  11      801.26      787.03     20.01 o 
   3   4  11       95.29       89.77     12.11 o 
   4   4  11      199.00      223.11     12.60 o 
   5   4  11       85.14       76.73     12.07 o 
   6   4  11      810.88      826.27     26.27 o 
   7   4  11      285.97      252.47     20.39 o 
   8   4  11      485.15      527.87     30.37 o 
   9   4  11      135.86      137.13     23.31 o 
 -11   5  11       86.02       85.66     17.56 o 
 -10   5  11      744.46      732.90     28.23 o 
  -9   5  11      161.68      167.16     13.15 o 
  -8   5  11     2479.31     2495.20     56.23 o 
  -7   5  11      280.12      257.90     14.55 o 
  -6   5  11     1486.51     1504.93     46.11 o 
  -5   5  11     1506.50     1505.56     44.65 o 
  -4   5  11     1274.46     1240.28     65.25 o 
  -3   5  11        5.23        1.28     17.83 o 
  -2   5  11     1392.26     1427.72     41.00 o 
  -1   5  11       38.46       29.13     11.88 o 
   0   5  11     3271.72     3477.40     76.73 o 
   1   5  11      289.44      289.61     13.53 o 
   2   5  11     2371.03     2308.41     41.27 o 
   3   5  11      242.75      217.75     11.51 o 
   4   5  11      892.59      845.95     23.20 o 
   5   5  11      530.32      520.01     22.88 o 
   6   5  11      372.47      362.20     21.65 o 
   7   5  11       13.54        8.12     12.52 o 
   8   5  11      249.21      208.58     20.73 o 
 -10   6  11      115.18      116.24     16.38 o 
  -9   6  11       54.26       43.51      9.97 o 
  -8   6  11      448.96      463.00     36.04 o 
  -7   6  11       37.12       23.99      8.66 o 
  -6   6  11      874.23      884.36     34.01 o 
  -5   6  11        7.47        7.51     12.12 o 
  -4   6  11      943.18     1025.36     34.31 o 
  -3   6  11       31.96       24.27      7.69 o 
  -2   6  11     1259.02     1269.41     51.70 o 
  -1   6  11        0.67       11.39     11.93 o 
   0   6  11     2518.09     2596.66     60.56 o 
   1   6  11       29.89       26.66     12.38 o 
   2   6  11     1172.05     1191.07     28.69 o 
   3   6  11       82.83       70.63     11.97 o 
   4   6  11     1149.63     1112.01     25.72 o 
   5   6  11       18.37       16.13      8.85 o 
   6   6  11     1188.89     1241.82     47.81 o 
   7   6  11      114.29      109.75     20.07 o 
   8   6  11      426.60      417.26     45.76 o 
  -9   7  11       44.55       42.95     18.88 o 
  -8   7  11     2205.03     2031.75    139.30 o 
  -7   7  11        1.04       -0.64     10.26 o 
  -6   7  11      160.07      184.38     20.64 o 
  -5   7  11       10.33      -18.50     19.01 o 
  -4   7  11     2085.09     2120.23     53.32 o 
  -3   7  11       87.09       55.35     23.38 o 
  -2   7  11     2369.29     2362.26     87.86 o 
  -1   7  11       31.01        6.35     17.49 o 
   0   7  11     1434.57     1479.97     68.22 o 
   1   7  11      157.71      152.75     21.81 o 
   2   7  11     2624.84     2580.46     52.15 o 
   3   7  11      660.49      645.87     30.13 o 
   4   7  11     1129.77     1207.37     35.94 o 
   5   7  11      257.15      269.94     17.74 o 
   6   7  11      698.05      762.56     35.48 o 
   7   7  11       10.05        2.20     10.72 o 
  -8   8  11      242.12      260.56     28.83 o 
  -7   8  11      622.56      649.78     37.93 o 
  -6   8  11       97.25      123.84     19.00 o 
  -5   8  11      616.75      638.00     50.61 o 
  -4   8  11      216.16      213.27     35.80 o 
  -3   8  11      125.46      162.92     31.34 o 
  -2   8  11     1068.02     1056.02     65.55 o 
  -1   8  11       60.54       51.78     10.72 o 
   0   8  11     1576.82     1607.67     59.93 o 
   1   8  11      187.86      178.78     28.50 o 
   2   8  11       69.53       64.66      6.28 o 
   3   8  11        0.84       -3.35      6.17 o 
   4   8  11     1260.27     1230.21     35.38 o 
   5   8  11       51.02       37.67     16.35 o 
   6   8  11      524.35      563.97     32.73 o 
  -7   9  11       18.99       19.97     16.24 o 
  -6   9  11      474.90      522.07     39.18 o 
  -5   9  11      139.48      190.31     27.67 o 
  -4   9  11      542.55      613.39     50.85 o 
  -3   9  11       43.29       45.50     21.65 o 
  -2   9  11      319.92      423.74     43.12 o 
  -1   9  11      208.39      225.19     24.21 o 
   0   9  11      687.51      632.41     50.22 o 
   1   9  11      232.51      237.34     21.07 o 
   2   9  11      659.67      605.15     37.02 o 
   3   9  11      246.77      242.11     21.95 o 
   4   9  11       97.22      100.29     16.86 o 
   5   9  11      116.54      109.65     17.11 o 
  -5  10  11      729.95      818.80     42.09 o 
  -4  10  11       44.64       46.95     48.35 o 
  -3  10  11      299.37      423.25     38.92 o 
  -2  10  11       36.57       69.35     30.87 o 
  -1  10  11      387.69      396.00     45.60 o 
   0  10  11      119.12      104.98     36.40 o 
   1  10  11      234.89      248.38     27.32 o 
   2  10  11       64.91       83.31     26.94 o 
   3  10  11       57.02       51.46     20.61 o 
 -12   0  12     1207.46     1269.79     59.46 o 
 -10   0  12     2788.64     2771.59     78.80 o 
  -8   0  12     3058.62     3128.10     86.29 o 
  -6   0  12    13084.46    13077.38    176.97 o 
  -4   0  12     3144.09     3241.07     50.76 o 
  -2   0  12    10520.20    10775.65    240.93 o 
   0   0  12     6047.14     5923.85    100.37 o 
   2   0  12     1800.52     1768.85     71.83 o 
   4   0  12     4550.73     4512.60     89.21 o 
   6   0  12      519.53      569.94     45.33 o 
   8   0  12      976.16     1060.68     49.24 o 
 -12   1  12        7.41       -0.65     12.47 o 
 -11   1  12      169.04      175.83     21.40 o 
 -10   1  12       23.48       31.61     12.98 o 
  -9   1  12      525.10      562.12     20.14 o 
  -8   1  12      207.01      243.70     10.88 o 
  -7   1  12      243.43      257.82      8.57 o 
  -6   1  12      280.56      306.75     11.24 o 
  -5   1  12      133.03      131.50      6.62 o 
  -4   1  12       91.69       90.72      8.63 o 
  -3   1  12       42.30       54.48      9.66 o 
  -2   1  12     1605.89     1650.14     28.54 o 
  -1   1  12     1076.38     1065.67     14.33 o 
   0   1  12     1305.45     1248.15     20.25 o 
   1   1  12      171.72      168.58     12.35 o 
   2   1  12      989.33      966.15     17.99 o 
   3   1  12      473.09      486.77     20.26 o 
   4   1  12       93.57       92.96     12.51 o 
   5   1  12        0.96        3.63      9.65 o 
   6   1  12     1108.43     1152.69     33.22 o 
   7   1  12      274.80      281.75     25.97 o 
   8   1  12      697.10      745.63     31.45 o 
   9   1  12       72.55       65.51     20.50 o 
 -11   2  12        6.95       -2.84     13.01 o 
 -10   2  12      948.76      952.77     26.67 o 
  -9   2  12        2.69       -9.17      9.17 o 
  -8   2  12     1632.75     1701.14     29.81 o 
  -7   2  12      171.51      189.09      9.23 o 
  -6   2  12     3725.84     3840.53     41.65 o 
  -5   2  12      430.01      426.18     12.01 o 
  -4   2  12     2856.13     2905.63     35.24 o 
  -3   2  12      118.54      131.65      5.46 o 
  -2   2  12     2235.71     2233.08     34.90 o 
  -1   2  12      937.63      983.96     20.06 o 
   0   2  12     2437.51     2466.30     28.75 o 
   1   2  12       11.91        4.31      6.29 o 
   2   2  12     3197.96     3028.65     43.39 o 
   3   2  12     3135.93     3172.25     51.66 o 
   4   2  12     1960.19     1993.88     41.20 o 
   5   2  12      941.51      977.60     28.29 o 
   6   2  12      623.26      634.93     26.57 o 
   7   2  12      380.79      411.21     26.12 o 
   8   2  12      524.70      579.44     36.94 o 
   9   2  12      145.53      147.73     25.05 o 
 -11   3  12      816.29      775.99     50.39 o 
 -10   3  12       62.13       74.78     11.68 o 
  -9   3  12      317.32      322.74     18.10 o 
  -8   3  12      628.58      651.81     18.85 o 
  -7   3  12      763.53      734.00     24.10 o 
  -6   3  12      212.07      233.58     10.20 o 
  -5   3  12     1232.20     1241.77     15.60 o 
  -4   3  12      489.36      469.89     23.42 o 
  -3   3  12      907.94      899.30     22.13 o 
  -2   3  12      435.17      431.53     17.32 o 
  -1   3  12     2065.09     2051.19     57.63 o 
   0   3  12     1046.82     1020.51     15.61 o 
   1   3  12      633.34      651.01     13.82 o 
   2   3  12     1290.36     1335.99     23.71 o 
   3   3  12     3870.80     3776.98     56.58 o 
   4   3  12      392.65      372.23     21.17 o 
   5   3  12      413.85      425.58     18.08 o 
   6   3  12      235.93      223.74     20.16 o 
   7   3  12      554.93      539.57     45.90 o 
   8   3  12      153.85      167.91     24.16 o 
   9   3  12      418.95      407.31     27.77 o 
 -11   4  12        1.31       21.16     15.73 o 
 -10   4  12      119.23      124.41     15.56 o 
  -9   4  12       60.23       57.47     15.14 o 
  -8   4  12     1146.78     1168.98     28.59 o 
  -7   4  12      484.00      504.54     18.02 o 
  -6   4  12      661.21      635.73     17.48 o 
  -5   4  12      112.13      111.84     13.35 o 
  -4   4  12      809.37      831.48     23.68 o 
  -3   4  12      911.29      901.43     25.01 o 
  -2   4  12      409.26      377.91     17.35 o 
  -1   4  12      726.82      740.40     32.56 o 
   0   4  12      850.24      824.09     28.91 o 
   1   4  12     1521.98     1470.45     28.51 o 
   2   4  12     4825.66     4778.00     86.39 o 
   3   4  12     1038.95     1030.31     20.34 o 
   4   4  12      168.38      134.31     10.86 o 
   5   4  12      146.47      140.26     14.30 o 
   6   4  12      469.11      457.47     21.33 o 
   7   4  12      737.37      796.98     34.07 o 
   8   4  12      284.56      275.23     26.44 o 
 -10   5  12       19.86       22.33     14.78 o 
  -9   5  12     1280.74     1211.49     82.18 o 
  -8   5  12      104.87       80.59     14.44 o 
  -7   5  12     2184.49     2127.25    101.39 o 
  -6   5  12      219.37      223.51     17.65 o 
  -5   5  12     2506.37     2615.61     57.31 o 
  -4   5  12       32.93       27.32      8.48 o 
  -3   5  12     2282.26     2292.19     55.50 o 
  -2   5  12        5.93        1.17      7.83 o 
  -1   5  12     1678.76     1762.66     49.48 o 
   0   5  12        2.14      -12.21     13.07 o 
   1   5  12     3255.27     3012.36    170.80 o 
   2   5  12        0.06       -1.70      5.13 o 
   3   5  12     1281.05     1199.92     39.76 o 
   4   5  12     1005.24     1039.16     33.72 o 
   5   5  12      312.97      333.24     18.06 o 
   6   5  12        0.08       20.64     13.69 o 
   7   5  12      416.72      405.68     23.02 o 
   8   5  12        0.16       13.71     15.06 o 
 -10   6  12        2.16       -1.43     12.04 o 
  -9   6  12       66.09       68.57     15.06 o 
  -8   6  12       68.45       55.63     10.66 o 
  -7   6  12      148.91      185.37     20.60 o 
  -6   6  12       50.85       84.30     15.22 o 
  -5   6  12      710.94      684.39     34.39 o 
  -4   6  12       16.75       13.72     19.71 o 
  -3   6  12      333.81      415.38     35.89 o 
  -2   6  12      102.98       97.60     11.42 o 
  -1   6  12      181.42      187.20     18.95 o 
   0   6  12        3.05        0.04     10.24 o 
   1   6  12      995.58      995.72     34.49 o 
   2   6  12      126.38      111.26     11.27 o 
   3   6  12       24.07        7.12      9.65 o 
   4   6  12        7.39        2.13      9.30 o 
   5   6  12      199.19      231.58     15.11 o 
   6   6  12       16.49       27.41     15.03 o 
   7   6  12      293.09      291.63     42.21 o 
  -9   7  12     1113.45     1201.15     50.01 o 
  -8   7  12       18.84       32.85     16.17 o 
  -7   7  12     3680.16     3772.64     82.11 o 
  -6   7  12       90.00       63.25     19.30 o 
  -5   7  12     2484.21     2604.80     70.69 o 
  -4   7  12      190.31      168.59     30.77 o 
  -3   7  12     2866.03     3010.69     96.02 o 
  -2   7  12       28.98       45.30     13.22 o 
  -1   7  12     2725.92     2822.51     78.15 o 
   0   7  12      168.72      153.12     22.64 o 
   1   7  12     2221.86     2339.67     63.83 o 
   2   7  12      149.81      140.33     10.18 o 
   3   7  12      944.88     1004.92     30.83 o 
   4   7  12      287.48      313.49     18.32 o 
   5   7  12      916.32      928.60     34.43 o 
   6   7  12       78.25       74.83     17.29 o 
  -8   8  12      387.65      425.41     32.00 o 
  -7   8  12        2.72        9.60     16.15 o 
  -6   8  12      269.57      306.71     30.83 o 
  -5   8  12      122.56      168.99     23.53 o 
  -4   8  12       49.21       79.56     23.50 o 
  -3   8  12       70.99       66.95     22.85 o 
  -2   8  12      279.86      288.02     34.98 o 
  -1   8  12      339.82      363.59     32.61 o 
   0   8  12      213.93      277.54     25.27 o 
   1   8  12      428.84      530.95     34.86 o 
   2   8  12      402.57      480.64     49.79 o 
   3   8  12      114.53       85.07      9.23 o 
   4   8  12        6.20        6.59     12.35 o 
   5   8  12      147.37      138.88     16.60 o 
  -6   9  12        3.23       16.70     15.57 o 
  -5   9  12      828.26      823.73     50.21 o 
  -4   9  12        0.22        2.46     21.23 o 
  -3   9  12      570.40      761.75     54.96 o 
  -2   9  12       46.08       66.39     29.26 o 
  -1   9  12      282.79      372.64     29.20 o 
   0   9  12      267.61      241.86     32.95 o 
   1   9  12      439.64      445.59     31.33 o 
   2   9  12       53.85       56.46     25.64 o 
   3   9  12      770.77      802.47     40.54 o 
   4   9  12      491.54      462.22     34.05 o 
  -4  10  12      556.01      616.80     47.43 o 
  -3  10  12       23.56       51.37     34.87 o 
  -2  10  12      484.20      581.59     59.51 o 
  -1  10  12       64.53       73.80     32.29 o 
   0  10  12      208.84      296.53     35.67 o 
   1  10  12       57.34       71.58     19.56 o 
 -11   0  13     1175.00     1253.89     54.94 o 
  -9   0  13     1232.83     1319.90     36.09 o 
  -7   0  13     1969.75     2001.15     34.65 o 
  -5   0  13     6414.45     6534.57    113.38 o 
  -3   0  13     5965.49     5940.25    187.01 o 
  -1   0  13     7562.86     7686.46    115.74 o 
   1   0  13     3800.51     3654.93    128.08 o 
   3   0  13     6954.06     6838.53    128.46 o 
   5   0  13     1141.74     1138.85     38.29 o 
   7   0  13      593.61      677.48     51.02 o 
   9   0  13      896.42      872.81     71.71 o 
 -11   1  13       22.03       24.37     12.34 o 
 -10   1  13      192.02      156.38     18.80 o 
  -9   1  13        0.15       -1.80      6.92 o 
  -8   1  13      656.04      659.80     14.94 o 
  -7   1  13      107.92      121.12      9.41 o 
  -6   1  13     2153.71     2117.99     30.71 o 
  -5   1  13      754.39      787.28     18.57 o 
  -4   1  13       12.31       17.82      5.93 o 
  -3   1  13       15.03        9.86      5.79 o 
  -2   1  13      314.42      303.49     16.38 o 
  -1   1  13      194.26      193.46      8.05 o 
   0   1  13      803.22      813.12     21.55 o 
   1   1  13       61.24       68.00     10.03 o 
   2   1  13       30.50       28.48     11.51 o 
   3   1  13      304.24      332.26     17.85 o 
   4   1  13      459.48      477.20     19.29 o 
   5   1  13      152.07      211.40     19.01 o 
   6   1  13        3.18       18.67     11.53 o 
   7   1  13      521.18      560.95     38.01 o 
   8   1  13       17.24       28.64     14.03 o 
 -11   2  13     1140.14     1135.30     49.67 o 
 -10   2  13       32.12       26.85      9.81 o 
  -9   2  13     1957.42     1963.12     36.78 o 
  -8   2  13      166.23      150.25     10.44 o 
  -7   2  13     1453.50     1429.26     21.21 o 
  -6   2  13       87.78       91.42      6.95 o 
  -5   2  13     3177.29     3176.34     38.04 o 
  -4   2  13       22.00       25.71      7.35 o 
  -3   2  13     2020.04     2005.50     30.92 o 
  -2   2  13       66.85       70.47      7.23 o 
  -1   2  13     3332.13     3332.84     55.58 o 
   0   2  13        6.90       13.60      5.27 o 
   1   2  13     2075.35     2060.60     31.70 o 
   2   2  13       26.24       35.33      8.28 o 
   3   2  13      940.33      924.33     23.81 o 
   4   2  13       20.16       23.94      9.53 o 
   5   2  13     1093.42     1039.15     34.76 o 
   6   2  13       14.14       36.55     11.53 o 
   7   2  13      634.19      697.04     32.32 o 
   8   2  13       55.99       63.43     18.22 o 
 -11   3  13        1.97        1.26      9.97 o 
 -10   3  13      884.19      818.17     35.87 o 
  -9   3  13        2.85       -3.49     12.38 o 
  -8   3  13      744.49      762.28     19.49 o 
  -7   3  13      229.90      261.47     13.03 o 
  -6   3  13     3741.77     3812.14     68.44 o 
  -5   3  13      399.03      381.86     10.00 o 
  -4   3  13     1007.05     1045.08     38.64 o 
  -3   3  13      143.59      159.61     15.85 o 
  -2   3  13     2571.79     2586.56     43.83 o 
  -1   3  13      137.31      140.47     15.28 o 
   0   3  13      716.72      723.24     13.87 o 
   1   3  13      475.73      469.06     12.21 o 
   2   3  13      453.20      477.24     27.10 o 
   3   3  13     1168.88     1194.32     27.69 o 
   4   3  13     2072.54     1963.07     41.31 o 
   5   3  13        3.47       -0.34      7.49 o 
   6   3  13      441.04      473.89     28.61 o 
   7   3  13       19.66       43.97     13.28 o 
   8   3  13      217.95      185.47     22.56 o 
 -10   4  13       37.53       40.99     15.92 o 
  -9   4  13      381.80      397.69     23.89 o 
  -8   4  13        0.72        2.09      6.31 o 
  -7   4  13     2423.45     2235.96     92.33 o 
  -6   4  13       17.44       14.58      3.82 o 
  -5   4  13      950.44      981.54     60.95 o 
  -4   4  13        0.09       16.35      7.84 o 
  -3   4  13      747.01      776.79     25.35 o 
  -2   4  13      223.72      189.19     14.11 o 
  -1   4  13      654.94      670.26     27.26 o 
   0   4  13        6.30       21.65     18.88 o 
   1   4  13      949.60      872.39     33.45 o 
   2   4  13      461.78      425.04     11.69 o 
   3   4  13     1408.15     1291.63     30.09 o 
   4   4  13       23.76       37.01     10.94 o 
   5   4  13      649.03      651.35     26.74 o 
   6   4  13      195.87      159.75     20.35 o 
   7   4  13      358.82      345.75     38.34 o 
   8   4  13      206.96      152.27     23.96 o 
 -10   5  13      763.49      712.11     44.66 o 
  -9   5  13        0.48        2.33     10.87 o 
  -8   5  13     1509.56     1398.58     78.99 o 
  -7   5  13      289.70      313.48     22.08 o 
  -6   5  13     1919.35     2018.26     46.85 o 
  -5   5  13      204.49      174.09     29.21 o 
  -4   5  13     2205.96     2022.13    160.52 o 
  -3   5  13        0.36       -4.42      9.26 o 
  -2   5  13     1940.28     2039.97     64.62 o 
  -1   5  13       26.49       24.25     12.75 o 
   0   5  13     2724.49     2869.27     65.96 o 
   1   5  13       52.40       41.52     14.43 o 
   2   5  13     1985.50     1832.35     82.27 o 
   3   5  13      391.59      371.15     17.43 o 
   4   5  13      944.59      987.08     35.47 o 
   5   5  13        2.96        4.06      9.40 o 
   6   5  13      688.72      686.33     31.81 o 
   7   5  13       20.42       19.17     11.85 o 
  -9   6  13        0.03       27.67     17.69 o 
  -8   6  13       59.23       61.00     16.73 o 
  -7   6  13       61.26       49.26     16.64 o 
  -6   6  13      133.10      132.03     17.35 o 
  -5   6  13      100.16      103.77     22.47 o 
  -4   6  13        0.30       -2.13      4.45 o 
  -3   6  13       28.17       36.46      9.23 o 
  -2   6  13      131.03      112.80      9.47 o 
  -1   6  13       90.71       97.43     17.29 o 
   0   6  13      217.68      190.46     20.41 o 
   1   6  13        6.47        9.65     13.05 o 
   2   6  13      315.70      295.11     32.58 o 
   3   6  13       68.74       50.12     13.59 o 
   4   6  13      255.24      263.68     15.34 o 
   5   6  13      220.53      224.97     15.22 o 
   6   6  13      162.50      144.81     19.28 o 
  -8   7  13     1066.73     1233.22     46.27 o 
  -7   7  13       90.87       79.51     19.88 o 
  -6   7  13      973.16     1039.40     39.75 o 
  -5   7  13      117.55       91.86     30.16 o 
  -4   7  13     1974.38     2081.93     70.41 o 
  -3   7  13       97.47      101.31     23.90 o 
  -2   7  13     1805.33     1894.37     64.51 o 
  -1   7  13       39.79       72.02     26.37 o 
   0   7  13     2543.12     2661.67     92.83 o 
   1   7  13        1.63       -5.53     27.35 o 
   2   7  13     2353.35     2479.72     70.14 o 
   3   7  13       27.00       29.17     11.43 o 
   4   7  13      816.53      827.32     54.29 o 
   5   7  13       53.75       75.09     18.45 o 
   6   7  13      377.08      422.67     58.00 o 
  -7   8  13      762.46      830.14     43.70 o 
  -6   8  13       72.44       88.86     21.59 o 
  -5   8  13      256.81      239.64     38.50 o 
  -4   8  13        6.21      -14.35     23.47 o 
  -3   8  13      123.69      177.99     35.27 o 
  -2   8  13       30.42       63.83     22.85 o 
  -1   8  13      235.72      238.29     25.23 o 
   0   8  13       57.36       82.09     19.81 o 
   1   8  13      360.77      423.86     33.70 o 
   2   8  13       66.67       80.93     20.69 o 
   3   8  13      444.71      494.15     37.00 o 
   4   8  13       77.20       91.22     25.15 o 
  -5   9  13       66.05       47.42     25.31 o 
  -4   9  13      956.94     1034.61     55.62 o 
  -3   9  13        3.71        3.72     26.50 o 
  -2   9  13      514.29      701.77     98.79 o 
  -1   9  13       78.90       71.47     36.38 o 
   0   9  13      340.98      410.38     31.75 o 
   1   9  13      122.08      130.71     26.80 o 
   2   9  13      348.42      416.24     36.59 o 
   3   9  13        4.23       26.38     21.34 o 
 -10   0  14      486.47      508.14     23.38 o 
  -8   0  14     1670.39     1722.48     34.44 o 
  -6   0  14     6331.72     6416.82    100.86 o 
  -4   0  14     4174.23     4417.32     67.32 o 
  -2   0  14     3727.62     3588.60    100.42 o 
   0   0  14     4057.60     4019.82     69.16 o 
   2   0  14     3685.99     3804.55     80.65 o 
   4   0  14     5259.30     5168.91    117.79 o 
   6   0  14     1339.21     1309.31     59.87 o 
   8   0  14      497.32      509.63     37.65 o 
 -11   1  14       71.19       68.26     12.19 o 
 -10   1  14       60.61       57.84     12.47 o 
  -9   1  14       11.32       15.89      8.50 o 
  -8   1  14        1.59       -2.22      6.95 o 
  -7   1  14       43.35       49.06     10.16 o 
  -6   1  14       25.10       29.76      7.12 o 
  -5   1  14      436.90      466.02     13.89 o 
  -4   1  14      154.15      142.56     11.80 o 
  -3   1  14        1.04        1.29      4.90 o 
  -2   1  14        1.88        4.16      6.00 o 
  -1   1  14      115.02      114.33     13.06 o 
   0   1  14       21.91       20.47      5.65 o 
   1   1  14      430.80      468.24     17.29 o 
   2   1  14      587.07      609.80     21.47 o 
   3   1  14      419.65      428.96     21.64 o 
   4   1  14      140.68      139.71     13.98 o 
   5   1  14      133.77      131.68     13.76 o 
   6   1  14      113.04      135.98     20.23 o 
   7   1  14        9.91       41.69     16.75 o 
   8   1  14        2.11       14.91     13.26 o 
 -10   2  14     1151.13     1210.35     29.29 o 
  -9   2  14        0.15        9.98      8.99 o 
  -8   2  14     2983.66     2987.10     69.03 o 
  -7   2  14      337.92      357.02     13.11 o 
  -6   2  14     2279.11     2278.84     38.55 o 
  -5   2  14      273.67      274.12     10.65 o 
  -4   2  14     2027.68     2036.23     28.32 o 
  -3   2  14      125.77      120.18     13.99 o 
  -2   2  14     3385.74     3339.95     73.72 o 
  -1   2  14       14.59        8.94      5.73 o 
   0   2  14     3891.20     3896.11     48.83 o 
   1   2  14      206.79      212.03     13.35 o 
   2   2  14     1260.00     1221.34     28.59 o 
   3   2  14      314.16      324.41     22.15 o 
   4   2  14     1012.29     1044.18     31.03 o 
   5   2  14        8.07        8.24     11.54 o 
   6   2  14      674.87      682.04     24.99 o 
   7   2  14       11.81       32.38     18.46 o 
   8   2  14      564.54      598.60     33.37 o 
 -10   3  14       17.08       17.43     10.39 o 
  -9   3  14      366.65      377.15     20.14 o 
  -8   3  14       87.86       79.05     10.07 o 
  -7   3  14      425.53      467.80     17.86 o 
  -6   3  14        1.92        3.71      4.49 o 
  -5   3  14     1046.46     1030.96     25.18 o 
  -4   3  14       36.04       28.90      5.99 o 
  -3   3  14     1550.80     1557.65     59.88 o 
  -2   3  14        7.74       23.35      8.32 o 
  -1   3  14     1118.76     1214.27     31.59 o 
   0   3  14       14.55       14.21      5.93 o 
   1   3  14     1806.36     1746.52     66.21 o 
   2   3  14      358.46      338.96     13.46 o 
   3   3  14     1440.78     1409.95     40.30 o 
   4   3  14      161.95      143.20     13.73 o 
   5   3  14      269.38      268.81     17.14 o 
   6   3  14       27.53        1.40     11.38 o 
   7   3  14      513.84      503.17     26.32 o 
 -10   4  14      361.04      382.66     53.28 o 
  -9   4  14       51.51       37.91      8.54 o 
  -8   4  14      186.47      199.62     10.77 o 
  -7   4  14       63.74       43.40      5.49 o 
  -6   4  14      306.51      331.66     19.86 o 
  -5   4  14      349.34      353.62     48.12 o 
  -4   4  14      946.11      947.74     38.89 o 
  -3   4  14        2.29       10.05      8.80 o 
  -2   4  14      116.06      130.60     12.07 o 
  -1   4  14       16.96       27.51     13.35 o 
   0   4  14      716.80      759.02     64.83 o 
   1   4  14        0.16        6.78      8.48 o 
   2   4  14     1463.30     1307.13     68.89 o 
   3   4  14      108.39       99.67     11.72 o 
   4   4  14       82.93       84.53     10.93 o 
   5   4  14       15.97       18.51     11.36 o 
   6   4  14      283.13      289.95     20.39 o 
   7   4  14       90.05       90.38     22.04 o 
  -9   5  14     1409.34     1447.19     58.76 o 
  -8   5  14      188.74      208.27     27.44 o 
  -7   5  14     2447.30     2432.87     57.15 o 
  -6   5  14      383.09      381.76     32.35 o 
  -5   5  14     2340.30     2029.79    208.03 o 
  -4   5  14       41.74       36.94     19.99 o 
  -3   5  14     2098.04     1986.06    241.17 o 
  -2   5  14        0.85        4.92      7.54 o 
  -1   5  14     2314.68     2466.62     61.32 o 
   0   5  14       18.55        8.10     12.38 o 
   1   5  14     2460.08     2509.88     63.02 o 
   2   5  14        1.51        0.27      6.00 o 
   3   5  14     1178.82     1187.91     84.42 o 
   4   5  14       44.06       40.33     10.41 o 
   5   5  14      728.82      634.30     29.88 o 
   6   5  14       11.69       16.22     11.84 o 
  -8   6  14        8.63       14.32     16.85 o 
  -7   6  14       38.07       58.54     17.68 o 
  -6   6  14        0.15      -13.54     16.56 o 
  -5   6  14        7.82       -4.29     26.37 o 
  -4   6  14       68.00       42.32      9.34 o 
  -3   6  14      226.31      192.34     58.46 o 
  -2   6  14       64.76       37.68     12.78 o 
  -1   6  14       61.34       30.67     17.50 o 
   0   6  14       90.31       70.72     19.73 o 
   1   6  14        1.35       10.25     15.59 o 
   2   6  14       26.57       23.20      7.36 o 
   3   6  14       33.53       13.22     11.68 o 
   4   6  14        8.34        9.09      9.70 o 
   5   6  14        3.79        2.40      9.27 o 
   6   6  14       22.68       20.49     14.42 o 
  -7   7  14     1435.07     1553.34     50.84 o 
  -6   7  14       82.62       91.60     21.13 o 
  -5   7  14     1412.23     1585.37     62.96 o 
  -4   7  14        6.89        3.53     17.62 o 
  -3   7  14      777.32      440.46    264.99 o 
  -2   7  14       11.80        6.39     10.23 o 
  -1   7  14     1725.41     1860.76    141.33 o 
   0   7  14        2.40       47.42     52.07 o 
   1   7  14     1055.78     1127.61     47.56 o 
   2   7  14       47.11       87.86     22.79 o 
   3   7  14      793.37      788.98     45.70 o 
   4   7  14        0.61      -14.47     22.43 o 
   5   7  14      905.03      810.80     59.15 o 
  -6   8  14      371.87      389.89     35.13 o 
  -5   8  14        7.26       19.06     29.75 o 
  -4   8  14      120.40      115.26     39.63 o 
  -3   8  14      149.44      186.44     36.15 o 
  -2   8  14       31.92       13.25     28.13 o 
  -1   8  14       13.87        3.92     41.84 o 
   0   8  14      123.92      100.87     26.71 o 
   1   8  14        1.29        6.65     21.50 o 
   2   8  14      578.09      633.27     46.97 o 
   3   8  14      194.75      218.10     30.36 o 
  -4   9  14       10.78       -8.95     21.53 o 
  -3   9  14      627.68      667.29     48.08 o 
  -2   9  14        2.37      -25.95     28.48 o 
  -1   9  14      409.12      461.93     50.87 o 
   0   9  14       10.21      -48.58     48.58 o 
   1   9  14      486.16      587.79     48.19 o 
  -9   0  15      287.89      332.06     62.65 o 
  -7   0  15     1427.85     1539.13     40.10 o 
  -5   0  15     2879.92     2910.89     59.10 o 
  -3   0  15     1918.70     1964.72     56.59 o 
  -1   0  15      799.86      860.96     23.22 o 
   1   0  15      720.34      701.52     27.52 o 
   3   0  15     1832.01     1869.22     47.89 o 
   5   0  15     1365.82     1458.82     50.31 o 
   7   0  15      623.12      697.45     49.12 o 
 -10   1  15        8.17       18.31     10.87 o 
  -9   1  15      124.78      103.67     13.18 o 
  -8   1  15        2.55       -4.98      8.36 o 
  -7   1  15      348.91      367.98     18.82 o 
  -6   1  15      156.18      171.56      9.45 o 
  -5   1  15     1560.35     1504.21     24.18 o 
  -4   1  15      113.91      126.40     14.03 o 
  -3   1  15      146.63      148.04      9.18 o 
  -2   1  15      190.48      181.51     21.47 o 
  -1   1  15      629.43      599.93     18.14 o 
   0   1  15      100.79       90.52     11.31 o 
   1   1  15      148.00      144.39     11.99 o 
   2   1  15      462.37      442.93     18.00 o 
   3   1  15       53.58       40.70     13.01 o 
   4   1  15      512.58      538.78     26.45 o 
   5   1  15        0.03        1.38     12.18 o 
   6   1  15        7.97       -5.23     10.51 o 
   7   1  15       30.77       20.73     18.29 o 
 -10   2  15      243.26      249.29     18.75 o 
  -9   2  15      936.84      964.74     22.42 o 
  -8   2  15       11.72       11.29      8.32 o 
  -7   2  15     2624.99     2633.02     45.92 o 
  -6   2  15      164.18      168.22      9.76 o 
  -5   2  15     1776.45     1785.53     28.74 o 
  -4   2  15        4.94        3.00      5.50 o 
  -3   2  15     2162.09     2120.74     41.02 o 
  -2   2  15       47.03       40.10      7.83 o 
  -1   2  15     2093.96     2010.89     30.74 o 
   0   2  15        3.51        8.23      6.78 o 
   1   2  15     3333.87     3250.93     49.48 o 
   2   2  15        0.33       -9.54      9.54 o 
   3   2  15     1759.07     1739.14     35.65 o 
   4   2  15      145.67      136.25     12.86 o 
   5   2  15      521.67      550.77     25.86 o 
   6   2  15       29.39       32.57     13.29 o 
   7   2  15      651.38      737.37     32.68 o 
  -9   3  15       68.89       73.39     13.87 o 
  -8   3  15      307.00      301.19     11.55 o 
  -7   3  15       11.98       15.23      6.65 o 
  -6   3  15     1333.80     1296.21     41.21 o 
  -5   3  15        4.41       10.89      3.91 o 
  -4   3  15      370.42      413.91     38.06 o 
  -3   3  15      454.32      428.10     19.90 o 
  -2   3  15     1589.85     1610.04     37.16 o 
  -1   3  15        0.22       -0.96      3.99 o 
   0   3  15      572.85      537.48     45.08 o 
   1   3  15       77.98       79.28      8.01 o 
   2   3  15     2222.27     2143.31     65.36 o 
   3   3  15       58.96       44.55     11.67 o 
   4   3  15      789.05      740.61     33.36 o 
   5   3  15      135.47      137.29     14.86 o 
   6   3  15      325.30      296.36     25.36 o 
  -9   4  15      253.72      311.28     26.98 o 
  -8   4  15       24.43       23.05      8.07 o 
  -7   4  15      242.36      205.30     20.52 o 
  -6   4  15       49.63       39.97     10.00 o 
  -5   4  15      625.10      641.08     29.53 o 
  -4   4  15      251.01      262.13     19.70 o 
  -3   4  15      816.04      854.33     62.37 o 
  -2   4  15       17.28       19.15      9.00 o 
  -1   4  15      348.90      355.49     25.55 o 
   0   4  15        4.46        1.73     12.38 o 
   1   4  15     1011.26     1088.78     39.65 o 
   2   4  15        6.77        8.70      6.46 o 
   3   4  15      846.45      716.93     33.18 o 
   4   4  15       18.54       24.34     10.23 o 
   5   4  15      266.84      275.14     24.10 o 
   6   4  15        1.93      -10.82     14.87 o 
  -8   5  15     1527.46     1569.36     47.80 o 
  -7   5  15        6.67        2.01     14.96 o 
  -6   5  15     1873.24     1996.02     53.00 o 
  -5   5  15       37.39       33.87      8.66 o 
  -4   5  15     1758.07     1568.72    184.55 o 
  -3   5  15      393.05      376.06     49.32 o 
  -2   5  15     1821.81     1827.33    106.18 o 
  -1   5  15       42.29       13.79     13.48 o 
   0   5  15     1570.08     1693.33     47.37 o 
   1   5  15      125.90       86.59     19.50 o 
   2   5  15     1411.30     1499.68     46.45 o 
   3   5  15      204.77      176.23     14.41 o 
   4   5  15      976.70      839.04     95.99 o 
   5   5  15       88.44       71.97     11.86 o 
  -8   6  15      269.13      302.48     28.70 o 
  -7   6  15        8.57        8.24     19.71 o 
  -6   6  15      234.03      250.75     32.44 o 
  -5   6  15       74.74       59.13     32.19 o 
  -4   6  15      443.49      415.18     40.88 o 
  -3   6  15        5.81       12.09     11.89 o 
  -2   6  15      501.98      424.33     60.26 o 
  -1   6  15       20.05        8.53     16.12 o 
   0   6  15        2.29       10.25     16.00 o 
   1   6  15       21.12       36.26     25.53 o 
   2   6  15        0.15        5.31     26.09 o 
   3   6  15       10.17       10.95     15.38 o 
   4   6  15       20.87       13.52     10.32 o 
   5   6  15       27.25       28.81     15.63 o 
  -6   7  15      665.27      776.27     43.39 o 
  -5   7  15       71.05       96.40     32.82 o 
  -4   7  15     1529.04     1567.84     64.36 o 
  -3   7  15        8.42        7.85      8.54 o 
  -2   7  15      271.05      376.41     44.75 o 
  -1   7  15        1.02       23.05     18.68 o 
   0   7  15      902.99      947.12     44.88 o 
   1   7  15        1.22       28.30     17.51 o 
   2   7  15      390.79      448.51     31.79 o 
   3   7  15       25.75       34.44     24.56 o 
  -4   8  15      152.68      139.47     49.22 o 
  -3   8  15      122.14      175.78     36.75 o 
  -2   8  15      204.91      265.03     34.27 o 
  -1   8  15      120.49      202.01     26.20 o 
   0   8  15       39.31       37.63     19.40 o 
   1   8  15      107.33      111.65     26.14 o 
  -8   0  16      281.87      299.89     58.19 o 
  -6   0  16     1414.48     1479.47     42.37 o 
  -4   0  16     1130.65     1291.79     45.57 o 
  -2   0  16     3577.42     3523.75     69.98 o 
   0   0  16      205.11      180.99     16.57 o 
   2   0  16      256.36      313.80     61.25 o 
   4   0  16     1594.61     1545.94     71.85 o 
   6   0  16      413.73      382.04     38.70 o 
  -9   1  16        9.16        4.31      9.95 o 
  -8   1  16      107.80      109.49     11.97 o 
  -7   1  16       70.42       74.07     10.53 o 
  -6   1  16      863.04      915.99     27.08 o 
  -5   1  16      336.43      364.29     15.06 o 
  -4   1  16      782.43      782.27     18.14 o 
  -3   1  16      141.14      149.38     10.67 o 
  -2   1  16      525.09      525.69     18.19 o 
  -1   1  16       16.03       18.53      7.27 o 
   0   1  16      753.41      698.84     33.95 o 
   1   1  16       69.25       70.81     11.21 o 
   2   1  16        6.96        2.23      7.70 o 
   3   1  16       46.72       46.59     10.91 o 
   4   1  16      361.41      365.14     22.00 o 
   5   1  16        5.00       16.15     15.21 o 
   6   1  16       38.15       27.40     12.65 o 
  -9   2  16      159.09      140.14     15.85 o 
  -8   2  16      955.59      938.46     35.88 o 
  -7   2  16      215.27      207.25     13.15 o 
  -6   2  16     1902.12     1917.75     36.93 o 
  -5   2  16      390.80      380.40     11.82 o 
  -4   2  16     1231.00     1178.06     31.92 o 
  -3   2  16        4.31        2.66      4.62 o 
  -2   2  16     1609.54     1593.51     79.06 o 
  -1   2  16     1128.52     1061.38     44.88 o 
   0   2  16      873.91      836.70     31.35 o 
   1   2  16      132.81      136.13     11.03 o 
   2   2  16     2375.71     2230.97     44.84 o 
   3   2  16       62.24       54.43     13.34 o 
   4   2  16     1213.91     1162.12     32.95 o 
   5   2  16       24.84       16.02     11.91 o 
   6   2  16      383.76      424.53     28.44 o 
  -9   3  16       22.09       38.48     11.19 o 
  -8   3  16      563.46      533.88     25.88 o 
  -7   3  16      728.64      707.51     30.80 o 
  -6   3  16       88.96       80.51      9.17 o 
  -5   3  16      739.29      742.86     70.96 o 
  -4   3  16      308.23      319.37     21.91 o 
  -3   3  16      277.88      280.43     18.64 o 
  -2   3  16      553.32      575.40     26.95 o 
  -1   3  16      729.30      727.69     42.34 o 
   0   3  16      126.53      112.95     16.58 o 
   1   3  16      424.43      348.90     53.00 o 
   2   3  16      123.79      125.47     11.02 o 
   3   3  16      838.02      808.52     52.76 o 
   4   3  16       62.20       45.83     12.52 o 
   5   3  16       76.79       40.69     18.83 o 
  -8   4  16       70.46       96.25     21.02 o 
  -7   4  16       44.32       31.54     17.19 o 
  -6   4  16      229.04      200.68     20.32 o 
  -5   4  16      665.43      671.84     46.45 o 
  -4   4  16      548.34      533.38     40.95 o 
  -3   4  16      276.93      292.84     27.99 o 
  -2   4  16      202.67      203.11     18.93 o 
  -1   4  16      266.41      301.58     19.57 o 
   0   4  16      438.05      473.57     26.02 o 
   1   4  16       14.28       15.75      6.20 o 
   2   4  16      197.38      188.54     25.31 o 
   3   4  16        3.00        2.39      8.06 o 
   4   4  16      192.04      114.56     24.23 o 
   5   4  16      115.12       91.05     15.84 o 
  -7   5  16      622.85      700.60     34.57 o 
  -6   5  16        1.50       11.67      7.63 o 
  -5   5  16      706.20      606.78     74.00 o 
  -4   5  16       26.20       17.07      9.81 o 
  -3   5  16     1383.15     1233.13    279.41 o 
  -2   5  16       84.26       47.07     30.16 o 
  -1   5  16     1398.79     1329.47    105.39 o 
   0   5  16       31.25       61.16     35.45 o 
   1   5  16      867.19      926.50     56.89 o 
   2   5  16       33.79       13.29      9.07 o 
   3   5  16     1062.14     1073.76     47.80 o 
   4   5  16       27.39       26.25      8.78 o 
  -6   6  16        6.22       14.24     15.56 o 
  -5   6  16      338.37      396.29     42.16 o 
  -4   6  16       87.54       46.38     39.98 o 
  -3   6  16      818.81      540.43    244.07 o 
  -2   6  16       22.00       10.21     19.29 o 
  -1   6  16      291.70      210.98     74.73 o 
   0   6  16       20.85       15.70     20.69 o 
   1   6  16       95.46       98.40     26.43 o 
   2   6  16        0.55       -4.77     16.73 o 
   3   6  16       52.14       50.32     19.71 o 
  -5   7  16      678.79      786.40     49.36 o 
  -4   7  16       62.76       57.61     25.12 o 
  -3   7  16      887.56      893.31     75.08 o 
  -2   7  16       20.97       30.21     27.78 o 
  -1   7  16      565.72      682.82     40.77 o 
   0   7  16        2.86        1.63     23.50 o 
   1   7  16      365.46      475.99     46.83 o 
   2   7  16       13.62       19.71     20.42 o 
  -7   0  17      291.06      316.61     19.79 o 
  -5   0  17      391.38      473.68     20.63 o 
  -3   0  17      618.15      708.86     39.00 o 
  -1   0  17     2078.78     2147.25     69.66 o 
   1   0  17      272.83      268.23     37.54 o 
   3   0  17      931.16     1042.13     57.46 o 
   5   0  17      569.55      575.26     53.51 o 
  -8   1  17        4.73        0.78      7.52 o 
  -7   1  17      307.31      300.50     14.00 o 
  -6   1  17      137.77      138.31     12.17 o 
  -5   1  17     1169.78     1179.71     26.84 o 
  -4   1  17      151.21      146.62      8.94 o 
  -3   1  17      539.95      544.22     20.22 o 
  -2   1  17      213.30      192.52     14.23 o 
  -1   1  17     1086.54      957.52     30.74 o 
   0   1  17      275.17      301.78     13.40 o 
   1   1  17      369.42      359.29     21.54 o 
   2   1  17      216.25      164.02     16.50 o 
   3   1  17      211.96      169.19     15.99 o 
   4   1  17        7.96       15.49     11.00 o 
   5   1  17      350.63      315.31     50.23 o 
  -8   2  17      103.73       95.43     11.58 o 
  -7   2  17      546.12      543.43     22.93 o 
  -6   2  17      222.39      222.25     16.96 o 
  -5   2  17     1181.08     1099.75     39.12 o 
  -4   2  17       66.86       54.91      8.42 o 
  -3   2  17      428.99      405.27     28.72 o 
  -2   2  17       11.74        4.38      7.92 o 
  -1   2  17      721.52      686.33     24.90 o 
   0   2  17      603.95      517.55     34.30 o 
   1   2  17      933.87      808.55     50.93 o 
   2   2  17       69.00       37.52     10.85 o 
   3   2  17      915.42      817.37     42.71 o 
   4   2  17       99.58       77.99     17.64 o 
   5   2  17      439.36      330.34     57.65 o 
  -8   3  17       43.50       68.61     19.29 o 
  -7   3  17      607.61      586.41     27.97 o 
  -6   3  17      940.25      962.81     41.84 o 
  -5   3  17      429.74      411.61     55.38 o 
  -4   3  17      464.02      466.38     46.22 o 
  -3   3  17      959.16      915.81     44.90 o 
  -2   3  17      579.63      574.47     35.30 o 
  -1   3  17      367.58      387.30     39.16 o 
   0   3  17      214.62      199.40     22.07 o 
   1   3  17      570.90      573.03     37.14 o 
   2   3  17      473.44      445.67     44.76 o 
   3   3  17      100.79       90.99     14.72 o 
   4   3  17      430.40      349.18     44.64 o 
  -7   4  17       89.41       60.34     17.21 o 
  -6   4  17      281.01      288.58     21.60 o 
  -5   4  17      227.10      209.05     21.60 o 
  -4   4  17      847.06      819.29     57.22 o 
  -3   4  17      415.41      427.30     30.42 o 
  -2   4  17      262.24      263.89     29.57 o 
  -1   4  17      320.02      307.94     20.90 o 
   0   4  17      297.14      324.86     35.15 o 
   1   4  17      126.11      117.57     26.16 o 
   2   4  17      175.63      145.21     35.32 o 
   3   4  17       14.68        6.50      8.95 o 
   4   4  17      253.65      174.10     50.36 o 
  -6   5  17      367.37      435.61    125.41 o 
  -5   5  17       11.58       17.48     13.06 o 
  -4   5  17      328.72      413.89     34.20 o 
  -3   5  17        5.06       18.96     14.25 o 
  -2   5  17      604.75      796.34     66.48 o 
  -1   5  17       23.01       11.39     11.59 o 
   0   5  17      491.58      537.32     38.83 o 
   1   5  17      126.14       71.25     37.78 o 
   2   5  17      324.54      359.85     28.11 o 
   3   5  17       70.70       73.67     39.00 o 
  -5   6  17        4.90       -0.96     17.36 o 
  -4   6  17      688.28      789.06    113.90 o 
  -3   6  17       16.03       11.97     14.42 o 
  -2   6  17      880.47      958.76     51.29 o 
  -1   6  17       15.48        4.02     12.05 o 
   0   6  17      185.00      208.40     29.23 o 
   1   6  17        0.27       24.95     18.91 o 
  -6   0  18      220.24      239.56     18.97 o 
  -4   0  18      506.96      585.85     39.69 o 
  -2   0  18      130.57       69.70     36.38 o 
   0   0  18      525.60      488.02     33.18 o 
   2   0  18      550.97      532.67     32.66 o 
   4   0  18      352.35      318.18     27.05 o 
  -7   1  18       34.69       14.48     10.34 o 
  -6   1  18      632.27      638.62     22.85 o 
  -5   1  18        0.23       -1.71      7.14 o 
  -4   1  18      838.73      845.82     25.83 o 
  -3   1  18        1.60        4.74      9.33 o 
  -2   1  18      599.84      594.65     47.23 o 
  -1   1  18       30.38       26.25      9.89 o 
   0   1  18      203.43      166.54     11.69 o 
   1   1  18      274.00      336.65     22.68 o 
   2   1  18      349.54      340.54     22.45 o 
   3   1  18       17.26       18.15     12.66 o 
   4   1  18      419.92      380.62     41.74 o 
  -7   2  18       89.51       70.85     15.34 o 
  -6   2  18      333.11      335.58     21.25 o 
  -5   2  18      245.41      232.59     19.56 o 
  -4   2  18      529.61      424.27     28.54 o 
  -3   2  18      204.53      118.43     16.07 o 
  -2   2  18      218.46      175.63     21.44 o 
  -1   2  18      300.28      295.82     27.48 o 
   0   2  18      146.59      133.19     10.29 o 
   1   2  18      187.44      124.36     14.66 o 
   2   2  18      266.29      208.92     17.61 o 
   3   2  18       22.17       28.56     12.01 o 
  -6   3  18      387.07      383.89     23.68 o 
  -5   3  18      206.33      162.71     22.11 o 
  -4   3  18      753.37      747.09     73.47 o 
  -3   3  18      292.66      276.29     37.50 o 
  -2   3  18     1012.30      929.87     69.02 o 
  -1   3  18      116.57       99.38     14.94 o 
   0   3  18      708.03      704.89     34.68 o 
   1   3  18      217.04      179.28     26.92 o 
   2   3  18      523.50      465.72     60.40 o 
   3   3  18      307.21      244.49     46.80 o 
  -6   4  18       81.44       48.86     16.18 o 
  -5   4  18      480.43      562.03     69.92 o 
  -4   4  18       93.64       83.73     18.24 o 
  -3   4  18      929.88      935.98     81.33 o 
  -2   4  18      128.48      111.33     16.65 o 
  -1   4  18      669.98      690.98     49.29 o 
   0   4  18      209.32      238.13     34.98 o 
   1   4  18      322.70      354.40     28.81 o 
   2   4  18       97.75       91.34     39.84 o 
  -4   5  18      177.84      105.00     41.90 o 
  -3   5  18      207.63      156.35     24.87 o 
  -2   5  18       81.81       47.63     16.57 o 
  -1   5  18      288.89      215.60     40.40 o 
   0   5  18       32.33       17.37     18.38 o 
   1   5  18      173.44      138.70     49.55 o 
  -5   0  19       37.14       34.64     12.07 o 
  -3   0  19      320.71      286.45     20.90 o 
  -1   0  19      111.91      112.84     24.64 o 
   1   0  19      678.05      595.27     29.19 o 
  -6   1  19       46.64       33.28      9.91 o 
  -5   1  19      762.41      769.20     33.96 o 
  -4   1  19        4.47        4.49      6.82 o 
  -3   1  19     1383.66     1257.50     36.88 o 
  -2   1  19        6.98       17.90      9.03 o 
  -1   1  19     1281.16     1125.75     65.81 o 
   0   1  19       86.18       59.88     11.28 o 
   1   1  19      329.67      290.30     24.36 o 
   2   1  19       23.49       17.66     12.67 o 
  -5   2  19       34.27       41.20     15.55 o 
  -4   2  19       67.14       80.67     20.65 o 
  -3   2  19      255.32      254.18     22.75 o 
  -2   2  19      303.75      324.84     24.90 o 
  -1   2  19       58.84       48.02     11.61 o 
   0   2  19      265.76      260.61     24.41 o 
   1   2  19        4.46        1.84      9.69 o 
  -4   3  19      181.23      115.82     21.37 o 
  -3   3  19      248.05      235.14     32.51 o 
  -2   3  19      113.94       94.50     27.26 o 
  -1   3  19      564.91      552.54     32.44 o 
   0   3  19        2.30        6.25     11.75 o 
   1   3  19      360.54      251.90     27.13 o 
  -3   4  19       33.73       41.58     14.73 o 
  -2   4  19      643.47      646.26     55.22 o 
  -1   4  19       11.71       36.72     13.14 o 
  -2   0  20      287.04      271.74     46.72 o 
  -2   1  20      947.14      853.23     74.17 o 
                                                 
